# Supplementary material for: Subjective signal strength distinguishes reality from imagination
Source: Nat Commun. 2023 Mar 23;14:1627. doi: 10.1038/s41467-023-37322-1 (PMC10036541; doi:10.1038/s41467-023-37322-1)
Supplement: Supplementary file 3 — Source Data [file 41467_2023_37322_MOESM3_ESM.xlsx]

## Sheet: Figure2
Experiment 1						Experiment 2						Simulations
Participant	Reality judgement	Vividness critical trial	Vividness mean	Condition		Participant	Reality judgement	Vividness critical trial	Vividness mean			H0: Complete seperation				H1: Perky effect				H2: Sensory strength
1	0	5	4.77778	1		1	0	1	1.22222			Condition	Reality judgement	Vividness		Condition	Reality judgement	Vividness		Condition	Reality judgement	Vividness
2	0	2	2.88889	1		2	1	2	2.33333			1	0	2.82561		1	0	2.60084		1	1	4.91462
3	1	5	4.66667	1		3	0	3	2.88889			1	0	0.611308		1	0	1.88603		1	1	5.1028
4	1	4	2.88889	1		4	0	4	2			1	0	2.50994		1	0	0.57703		1	1	5.04293
5	0	1	2	1		5	0	2	2.55556			1	0	1.53546		1	0	2.48963		1	0	0.491365
6	1	2	1.22222	1		6	0	3	3.33333			1	0	0.563225		1	0	1.6065		1	1	4.44212
7	0	2	2.88889	1		7	0	2	2.77778			1	0	0.642548		1	0	1.32782		1	1	5.60807
8	1	3	1.22222	1		8	0	1	1.11111			1	0	0.831874		1	0	1.8699		1	0	1.71962
9	0	2	1.66667	1		9	0	1	1.44444			1	1	2.09428		1	0	1.66113		1	1	5.62464
10	1	4	2.88889	1		10	0	5	4.33333			1	0	0.580621		1	0	4.92646		1	0	0.72351
11	1	4	1.22222	1		11	0	2	1.44444			1	0	4.03546		1	0	1.71438		1	1	6.72017
12	0	1	1.44444	1		12	0	5	3.66667			1	1	2.22647		1	0	5.18685		1	1	6.96838
13	1	4	2	1		13	0	1	1.11111			1	0	5.52309		1	0	0.61478		1	1	7.68252
14	0	1	2	1		14	0	1	1.55556			1	0	1.27826		1	0	2.18466		1	1	3.31845
15	0	2	1.88889	1		15	0	2	2			1	0	2.36043		1	0	3.45852		1	1	7.3437
16	1	3	1.11111	1		16	0	2	1.33333			1	1	0.708153		1	0	4.25117		1	1	2.86075					Legend
17	1	2	1.11111	1		17	0	2	2			1	1	3.32658		1	1	3.75965		1	1	5.32599
18	0	3	2.77778	1		18	0	5	4.55556			1	0	1.86697		1	0	3.95624		1	1	4.08535					Condition:		Reality judgement
19	1	4	1.44444	1		19	0	3	3.11111			1	1	1.24494		1	0	2.47586		1	1	7.35308					1 = congruent		0 = imagined
20	1	5	2.66667	1		20	0	2	1.11111			1	1	2.98228		1	0	3.17039		1	1	6.09915					2 = incongruent		1 = real
21	1	3	1.77778	1		21	0	2	2			1	1	3.4512		1	0	2.86713		1	1	5.53417					0 = no input
22	0	1	1	1		22	0	2	2.22222			1	1	3.14253		1	1	0.0536943		1	1	5.5866
23	1	4	1.22222	1		23	0	1	1.88889			1	0	1.36984		1	0	1.20828		1	0	2.26759
24	1	5	1	1		24	1	2	2.55556			1	1	1.4925		1	0	2.5637		1	1	6.33178
25	1	4	3.55556	1		25	0	3	2.88889			1	0	3.06567		1	0	1.2313		1	1	5.141
26	1	2	1.44444	1		26	1	4	3.11111			1	0	2.16603		1	1	0.606897		1	1	6.27534
27	0	1	1.66667	1		27	0	3	2.66667			1	0	0.164125		1	0	0.338753		1	1	4.75334
28	1	2	4.44444	1		28	0	2	1.22222			1	0	-0.867338		1	0	1.44934		1	0	0.277981
29	0	1	1.88889	1		29	0	1	1.11111			1	0	1.87545		1	0	2.08351		1	1	4.66107
30	1	4	2.88889	1		30	0	2	1.66667			1	0	2.43327		1	0	2.18631		1	1	6.25356
31	0	4	3.77778	1		31	0	2	1.77778			1	1	2.77941		1	0	2.57419		1	1	4.74936
32	1	1	3.88889	1		32	0	1	1			1	0	1.88587		1	0	1.77761		1	1	6.42766
33	0	3	3.77778	1		33	0	2	1.88889			1	0	2.61016		1	0	3.9139		1	1	4.21021
34	0	5	4.66667	1		34	0	3	1.66667			1	1	1.19597		1	0	1.66984		1	1	6.79243
35	0	2	1.66667	1		35	1	5	3.22222			1	0	2.46518		1	0	3.34892		1	0	2.15938
36	1	4	4	1		36	0	1	1.88889			1	0	0.107839		1	0	4.49469		1	0	1.13209
37	0	1	1	1		37	0	2	1.22222			1	0	2.75763		1	1	1.77827		1	1	4.89644
38	0	1	1	1		38	1	4	4.44444			1	0	4.51614		1	0	1.91367		1	1	3.80997
39	0	1	2.11111	1		39	0	1	1.22222			1	0	3.65668		1	0	4.57916		1	1	4.05948
40	0	5	4.77778	1		40	1	3	3.22222			1	1	2.38716		1	0	4.17261		1	1	6.43127
41	0	3	3.55556	1		41	0	1	1			1	0	3.74241		1	0	3.48163		1	1	4.21094
42	1	2	2.33333	1		42	0	1	1			1	0	2.58325		1	0	3.2278		1	1	2.79273
43	1	4	2.22222	1		43	0	1	1.44444			1	0	3.21588		1	1	0.877315		1	1	5.78782
44	0	1	1.22222	1		44	0	1	1			1	0	1.58138		1	0	3.40238		1	1	8.41016
45	1	4	1.77778	1		45	1	3	2.44444			1	0	3.21818		1	0	3.19829		1	0	0.464883
46	0	3	1.55556	1		46	0	1	1			1	0	2.45622		1	0	3.08723		1	1	4.25296
47	1	1	1.33333	1		47	0	2	1.44444			1	0	2.73743		1	0	1.81094		1	1	7.03278
48	0	1	2	1		48	0	2	1.44444			1	1	2.7912		1	0	4.15106		1	0	1.58957
49	1	5	3.66667	1		49	0	5	3.88889			1	0	2.62912		1	0	2.99702		1	1	4.76938
50	0	2	1.11111	1		50	0	2	3			1	0	5.00204		1	0	3.07556		1	1	6.95834
51	0	3	1.77778	1		51	0	2	3.44444			1	1	3.02703		1	0	0.150858		1	1	5.13782
52	0	1	1.88889	1		52	0	5	3.88889			1	1	3.42353		1	0	2.89241		1	1	5.8497
53	0	2	2.88889	1		53	0	5	3.55556			1	0	1.11565		1	0	1.57951		1	1	4.27687
54	0	5	2.77778	1		54	0	5	1			1	1	1.83106		1	0	1.14155		1	0	1.31269
55	0	1	1.88889	1		55	0	1	1			1	0	3.62813		1	0	2.83921		1	1	5.86098
56	0	1	2.55556	1		56	0	1	1.66667			1	1	1.62658		1	0	2.25225		1	1	5.04218
57	0	4	1.66667	1		57	1	2	2			1	1	0.35312		1	0	3.53746		1	0	1.89567
58	1	2	1.11111	1		58	0	2	2.77778			1	0	3.64555		1	0	3.59473		1	1	4.06816
59	0	1	1	1		59	0	1	1.66667			1	1	3.3323		1	0	3.13813		1	1	4.83999
60	0	2	2	1		60	0	1	1.22222			1	1	1.28156		1	0	1.11426		1	1	6.67983
61	0	1	1.44444	1		61	0	2	1.77778			1	1	3.15471		1	0	0.0331298		1	1	6.84912
62	1	2	1	1		62	0	2	1.66667			1	1	2.28156		1	0	2.25863		1	1	6.2294
63	1	3	1	1		63	0	2	3.88889			1	1	2.51074		1	0	1.94845		1	1	2.93796
64	1	2	1.88889	1		64	0	1	1			1	0	4.12077		1	1	3.08716		1	1	3.17712
65	0	1	2.22222	1		65	0	3	2.44444			1	1	3.79661		1	0	1.62964		1	1	5.69804
66	0	1	1.11111	1		66	0	1	1.11111			1	1	2.32914		1	1	0.895053		1	1	4.67091
67	1	3	1.44444	1		67	0	5	2.44444			1	1	1.85469		1	1	2.05849		1	0	1.89012
68	1	4	2	1		68	0	2	2.44444			1	1	-0.364186		1	0	0.195333		1	0	1.35767
69	1	4	3.66667	1		69	1	1	1.33333			1	1	0.5359		1	0	3.56903		1	0	-0.171374
70	1	2	1.11111	1		70	0	3	2.33333			1	1	1.73189		1	0	3.34254		1	0	0.0576187
71	1	4	1.88889	1		71	1	2	2.33333			1	1	3.11057		1	0	1.17462		1	0	2.27718
72	1	5	2.55556	1		72	0	3	2.66667			1	0	1.35684		1	0	3.38396		1	0	2.45132
73	0	3	1.77778	1		73	1	1	3.88889			1	0	0.158403		1	0	0.819828		1	1	3.19712
74	0	2	2.88889	1		74	0	2	2.11111			1	0	4.54637		1	0	3.25757		1	1	4.27314
75	0	3	3.66667	1		75	0	5	4.88889			1	0	2.05278		1	1	3.28918		1	1	3.62107
76	1	2	1.11111	1		76	0	3	2.44444			1	0	3.58669		1	0	1.64229		1	1	6.60704
77	1	3	2.44444	1		77	0	2	1.11111			1	0	1.01366		1	0	0.877108		1	0	1.80319
78	0	1	1	1		78	0	1	1			1	1	1.54136		1	0	2.85201		1	1	6.67686
79	1	1	2.77778	1		79	0	1	1			1	0	1.48602		1	0	2.26688		1	0	0.54726
80	1	4	1.88889	1		80	0	3	2.44444			1	0	1.66552		1	0	1.97152		1	0	1.79136
81	0	3	4.22222	1		81	0	5	4.88889			1	1	2.9316		1	0	2.3712		1	1	3.65367
82	0	3	3.11111	2		82	0	1	1.33333			1	0	3.20297		1	1	0.655686		1	1	2.51378
83	0	2	2.22222	2		83	0	3	3.44444			1	1	2.21952		1	0	2.76485		1	1	5.38116
84	1	1	2.55556	2		84	1	2	3.22222			1	0	0.461337		1	0	5.22365		1	1	3.57864
85	1	2	2.33333	2		85	0	3	1.88889			1	1	2.18474		1	0	3.51479		1	1	3.34984
86	1	3	1.33333	2		86	0	4	4			1	1	2.72493		1	0	1.50781		1	0	2.28962
87	0	2	4.33333	2		87	0	2	1.88889			1	1	2.3464		1	0	1.96141		1	1	3.92708
88	0	3	3.55556	2		88	0	3	2			1	0	2.19512		1	0	3.39038		1	1	2.66339
89	0	1	1.22222	2		89	0	1	1.88889			1	0	0.614074		1	0	4.18979		1	1	4.09549
90	0	3	2.55556	2		90	0	3	2.88889			1	1	3.55314		1	0	1.74832		1	1	3.82259
91	1	5	4.33333	2		91	0	2	2.55556			1	0	3.59069		1	1	0.376959		1	1	4.29786
92	0	1	1.22222	2		92	0	3	3.11111			1	0	-0.358903		1	0	1.25447		1	1	6.6226
93	0	3	2.22222	2		93	0	3	3.77778			1	0	2.88549		1	0	1.61511		1	1	7.39834
94	0	2	2.44444	2		94	0	2	2.22222			1	0	4.94478		1	0	0.959055		1	0	1.75987
95	1	2	2.66667	2		95	0	1	1.55556			1	0	2.44564		1	0	2.94125		1	1	4.48731
96	0	1	1.44444	2		96	0	4	3.22222			1	1	2.55019		1	0	4.65573		1	1	6.05947
97	0	1	1.22222	2		97	0	1	1.55556			1	0	3.74257		1	0	3.3311		1	1	5.18667
98	1	4	2.55556	2		98	0	3	2			1	0	1.34233		1	0	3.41249		1	1	5.19627
99	0	2	2.33333	2		99	0	2	2			1	1	0.703356		1	0	3.73385		1	1	5.43338
100	0	2	1.88889	2		100	0	4	2.88889			1	0	-0.345911		1	0	3.59564		1	1	5.52707
101	0	1	2.66667	2		101	0	2	2			1	0	3.13505		1	1	-0.367458		1	1	5.37722
102	0	1	1	2		102	0	2	1.55556			1	0	1.04593		1	0	2.44038		1	1	6.13629
103	0	3	2.88889	2		103	0	2	2.44444			1	1	0.181955		1	0	1.8937		1	1	3.90677
104	0	1	1	2		104	0	2	2.44444			1	1	2.22596		1	0	2.89587		1	1	9.12321
105	1	4	2	2		105	1	3	3.77778			1	0	4.50574		1	0	3.14348		1	1	8.9116
106	0	1	2.11111	2		106	0	2	2.66667			1	1	3.08513		1	1	3.22927		1	0	2.15718
107	0	1	1	2		107	1	5	2.33333			1	0	2.30044		1	0	2.84123		1	1	4.70676
108	1	2	1.33333	2		108	0	2	3			1	0	4.49982		1	0	2.74021		1	1	4.12986
109	0	5	4.22222	2		109	0	2	1.66667			1	0	2.86557		1	0	2.92822		1	1	5.81302
110	1	4	2.66667	2		110	0	1	1.44444			1	0	0.233541		1	0	1.4701		1	1	3.63904
111	0	1	1	2		111	0	1	1.11111			1	1	2.61396		1	0	3.57954		1	1	3.74313
112	1	2	2	2		112	0	3	2.11111			1	0	2.16901		1	0	2.96139		1	1	3.30825
113	1	5	2.66667	2		113	0	1	1.22222			1	1	1.47754		1	0	2.72288		1	0	2.42724
114	0	5	1	2		114	0	1	1.66667			1	1	4.48822		1	0	1.45891		1	1	2.85181
115	0	3	3.11111	2		115	0	3	3.11111			1	0	2.22194		1	0	2.59194		1	1	2.5045
116	0	1	4.44444	2		116	0	2	2.22222			1	0	2.64025		1	0	1.64514		1	1	5.09387
117	0	5	2.88889	2		117	0	1	1.22222			1	0	1.98879		1	0	3.67197		1	1	4.58148
118	0	1	1.33333	2		118	0	3	3			1	1	2.42059		1	1	2.12189		1	1	5.59548
119	1	3	2.88889	2		119	0	4	3			1	0	2.74384		1	1	2.00993		1	1	3.64167
120	1	2	1.22222	2		120	0	4	2.66667			1	1	2.63156		1	0	2.00074		1	1	4.03538
121	0	3	3.77778	2		121	0	2	1.33333			1	0	3.57356		1	0	4.70476		1	1	5.01691
122	0	3	3.11111	2		122	0	1	1			1	0	3.37164		1	0	2.58024		1	1	4.21782
123	0	4	3.55556	2		123	0	1	1.33333			1	0	2.3168		1	0	0.842734		1	1	2.85036
124	0	1	1.22222	2		124	0	3	2.66667			1	0	2.18151		1	0	2.7571		1	1	6.58817
125	0	2	2.11111	2		125	0	2	1.55556			1	0	2.15982		1	0	1.63627		1	1	5.29465
126	1	3	1.66667	2		126	0	2	1.55556			1	1	2.1454		1	0	2.33969		1	1	4.26452
127	0	1	1	2		127	1	1	1.55556			1	1	2.41005		1	0	2.30748		1	0	2.45265
128	0	2	2.22222	2		128	0	1	1.22222			1	0	3.36343		1	0	3.10074		1	1	6.64579
129	0	2	2.88889	2		129	0	4	3			1	0	1.1654		1	0	2.93068		1	1	5.2497
130	0	1	2.66667	2		130	0	1	1.22222			1	0	1.04927		1	0	3.1072		1	1	6.37703
131	0	1	1.55556	2		131	0	1	1.55556			1	1	4.55414		1	0	1.62376		1	1	3.41738
132	0	2	3.44444	2		132	0	1	3.66667			1	0	1.99359		1	0	3.18254		1	1	4.85969
133	0	2	4.55556	2		133	1	1	1			1	1	1.70854		1	0	3.606		1	1	6.53365
134	0	1	1.88889	2		134	1	2	2.11111			1	0	3.06296		1	0	2.31615		1	1	4.00749
135	0	1	2.55556	2		135	1	5	3.22222			1	1	2.67525		1	0	2.76166		1	1	4.59932
136	0	1	3.22222	2		136	0	2	2.33333			1	0	3.41753		1	0	2.2637		1	1	3.50228
137	0	5	4.11111	2		137	0	4	3.11111			1	0	2.15706		1	1	0.825733		1	0	2.06294
138	1	2	1.44444	2		138	0	2	1.33333			1	1	1.9251		1	0	2.26971		1	1	3.62325
139	0	1	2.33333	2		139	0	2	1.33333			1	0	1.95198		1	0	1.53824		1	1	5.31809
140	0	1	1.33333	2		140	1	2	2.66667			1	1	2.31669		1	0	1.45571		1	1	4.09374
141	0	1	1	2		141	0	1	1.11111			1	0	4.59071		1	0	2.31303		1	1	4.38634
142	0	1	4.55556	2		142	0	2	2			1	1	1.55955		1	0	1.43447		1	1	7.68781
143	1	2	1.66667	2		143	0	1	1.44444			1	0	2.33363		1	0	1.19709		1	1	5.44997
144	0	4	3.22222	2		144	0	2	1.66667			1	1	2.13214		1	0	2.08661		1	1	6.49647
145	0	1	2.66667	2		145	0	1	1			1	0	1.47159		1	0	3.74609		1	1	2.76344
146	1	2	4.55556	2		146	0	3	3			1	0	-0.459137		1	0	2.48863		1	1	5.99919
147	1	2	1	2		147	0	1	1.33333			1	1	1.25143		1	0	3.66603		1	1	3.73766
148	0	1	1	2		148	1	1	1.55556			1	1	2.05736		1	0	3.96458		1	1	5.47939
149	0	3	2.22222	2		149	0	3	2.77778			1	1	2.40385		1	0	2.04772		1	1	5.74606
150	0	1	1.11111	2		150	0	4	3.77778			1	1	4.20996		1	0	2.86755		1	0	1.8156
151	1	5	2.88889	2		151	0	3	2.44444			1	1	2.38965		1	1	0.152981		1	1	5.16228
152	0	1	2.77778	2		152	0	3	2.22222			1	0	3.05796		1	0	1.97324		1	1	3.91476
153	1	1	1.44444	2		153	0	3	1.77778			1	1	-0.535286		1	0	1.93594		1	0	1.50287
154	0	3	2.11111	2		154	0	2	2.33333			1	1	2.62031		1	0	1.43802		1	1	4.86788
155	1	4	1.33333	2		155	0	1	1			1	0	3.38884		1	0	2.83522		1	1	4.55815
156	0	4	3.22222	2		156	0	1	1			1	1	1.99648		1	0	2.82862		1	1	3.17523
157	0	4	3.33333	2		157	0	4	4			1	0	3.7016		1	0	2.64428		1	1	5.2502
158	1	1	4.11111	2		158	0	3	3.77778			1	0	2.98312		1	0	2.88577		1	1	7.21462
159	0	4	4.66667	2		159	1	5	3.22222			1	1	2.92311		1	1	1.19819		1	1	6.85108
160	0	1	3.44444	2		160	0	4	4.11111			1	0	1.77209		1	1	0.551421		1	1	5.55825
161	0	3	2.55556	2		161	1	3	3			1	1	1.63164		1	0	2.64254		1	1	4.99924
162	0	2	1.66667	2		162	0	4	4			1	1	2.68758		1	0	3.86889		1	1	8.3313
163	0	2	1.44444	2		163	0	2	1.44444			1	1	1.36343		1	0	1.92451		1	1	7.70939
164	1	3	2.77778	2		164	0	3	1.66667			1	1	1.14382		1	0	3.81585		1	1	4.93271
165	0	5	5	2		165	0	1	1			1	1	2.58808		1	1	2.4372		1	0	0.0519807
166	0	3	1.88889	2		166	0	2	2.11111			1	0	5.34349		1	1	1.6387		1	1	2.86289
167	1	2	3.77778	2		167	0	1	1			1	0	0.736662		1	0	3.04866		1	1	6.52728
168	1	5	2.33333	2		168	1	5	4.55556			1	0	2.66957		1	0	2.79705		1	0	-0.113139
169	0	5	3.33333	2		169	0	1	1.55556			1	0	2.60735		1	0	1.01307		1	1	2.54967
170	0	1	2.88889	2		170	0	2	2.66667			1	0	0.424591		1	0	4.13028		1	1	2.69009
171	0	5	5	2		171	0	1	1			1	1	0.289422		1	0	2.92434		1	1	6.50733
172	0	2	1.77778	2		172	0	3	2.77778			1	0	2.77845		1	0	2.16369		1	1	3.04629
173	0	5	3.22222	2		173	1	2	1.77778			1	0	2.81545		1	0	3.28083		1	1	4.42192
174	0	2	1.11111	2		174	0	1	2			1	0	4.12657		1	0	1.44801		1	1	7.04806
175	0	1	2.11111	2		175	1	5	4.55556			1	0	2.03376		1	0	3.42139		1	0	-0.323218
176	0	5	1.44444	2		176	0	1	1			1	0	1.43019		1	0	3.31854		1	0	-0.424526
177	0	1	2.11111	2		177	0	3	1.88889			1	1	0.946133		1	1	0.991955		1	1	8.14122
178	0	4	3.22222	2		178	0	2	2.22222			1	0	1.8694		1	1	1.98577		1	1	2.60867
179	0	1	1.44444	2		179	0	1	1			1	0	0.922198		1	1	2.81274		1	1	7.51005
180	0	2	3.22222	2		180	0	3	3.88889			1	1	1.34947		1	0	0.672337		1	1	6.01531
181	0	3	2.66667	2		181	0	1	1.66667			1	0	1.63645		1	0	2.85683		1	1	5.94961
182	0	5	4.55556	2		182	0	3	2			1	0	2.21009		1	0	3.98328		1	0	-0.496085
183	0	5	4.55556	2		183	0	1	2.22222			1	0	4.18844		1	0	3.7466		1	1	4.93668
184	0	3	4.11111	2		184	0	4	3.44444			1	1	2.53128		1	0	1.73098		1	1	5.46983
185	0	2	1.44444	2		185	0	1	2.22222			1	1	4.11462		1	0	3.69457		1	1	4.04715
186	0	4	4.77778	2		186	0	2	1.55556			1	0	4.03281		1	0	1.90539		1	0	2.25115
187	0	1	1.44444	2		187	0	4	2.88889			1	0	1.35345		1	0	0.277741		1	1	6.80795
188	0	1	2.11111	2		188	0	4	3.33333			1	1	1.11656		1	1	1.23908		1	1	2.93414
189	0	1	1	2		189	0	1	1.11111			1	1	1.78912		1	0	0.241457		1	1	6.53247
190	1	3	1.22222	2		190	0	1	1			1	1	2.91846		1	0	1.43796		1	0	2.07058
191	1	2	3	2		191	0	5	2.11111			1	0	3.48711		1	0	3.4322		1	1	7.98933
192	1	3	1.11111	2		192	0	4	3.11111			1	0	2.26336		1	0	3.2		1	0	1.14098
193	0	2	3.33333	2		193	0	2	2.55556			1	1	2.36572		1	0	0.859946		1	1	8.49679
194	0	3	2.66667	2		194	0	4	3.55556			1	0	2.90509		1	0	3.70348		1	1	4.31959
195	0	2	1.44444	2		195	0	2	2.11111			1	0	2.42532		1	1	2.50766		1	1	4.25504
196	0	2	3	2		196	0	2	2.77778			1	0	0.64439		1	0	4.79597		1	1	4.67096
197	0	2	1.44444	2		197	1	3	3.77778			1	1	1.73613		1	1	0.428384		1	1	3.10151
198	0	3	2.77778	2		198	0	4	3.55556			1	0	2.75991		1	1	0.694661		1	1	4.99849
199	0	1	1	2		199	0	2	1.77778			1	1	2.39129		1	0	-0.12265		1	1	5.037
200	1	2	1.44444	2		200	0	1	1			1	1	2.0246		1	0	1.93914		1	0	2.4299
201	0	3	2.22222	2		201	0	1	1.22222			1	0	4.07979		1	0	6.04255		1	1	4.1735
202	0	1	3.66667	2		202	0	2	1.33333			1	0	3.00828		1	1	0.118337		1	1	8.14874
203	1	1	1.33333	2		203	0	1	1.66667			1	1	1.217		1	1	1.9343		1	0	-0.851147
204	1	1	1.88889	2		204	1	3	3			1	0	3.04963		1	0	2.58099		1	1	9.29293
205	0	1	2	2		205	0	2	3.11111			1	0	0.745927		1	1	0.907566		1	1	3.90114
206	0	1	1.66667	2		206	0	3	3.66667			1	1	-0.229617		1	0	4.4867		1	1	7.96623
207	0	3	2.11111	2		207	0	4	3.11111			1	1	3.49438		1	0	2.62067		1	1	6.55207
208	0	1	1	1		208	0	5	3.55556			1	1	1.4955		1	0	4.44158		1	1	5.06003
209	0	2	3.11111	1		209	0	2	1.77778			1	0	1.38476		1	0	4.58405		1	0	2.09984
210	1	3	1.66667	1		210	0	1	1.77778			1	1	4.29693		1	0	2.68101		1	1	4.24017
211	0	1	2.55556	1		211	0	4	2.88889			1	0	2.7567		1	0	-0.971071		1	0	1.65767
212	1	3	1.66667	1		212	0	4	3.88889			1	1	5.13598		1	1	2.81122		1	1	3.52642
213	0	1	4.55556	1		213	1	2	2.22222			1	0	1.87753		1	0	2.05669		1	1	4.01845
214	0	3	3.22222	1		214	0	1	1			1	0	0.331726		1	0	5.02667		1	1	5.24381
215	1	2	2.88889	1		215	1	3	2.77778			1	1	1.03599		1	0	2.87215		1	1	6.92776
216	1	2	1.11111	1		216	0	2	1.22222			1	1	4.44991		1	0	2.02708		1	1	5.30375
217	0	1	2.66667	1		217	0	3	3.55556			1	0	5.62585		1	1	0.901923		1	1	8.35965
218	1	3	2	1		218	0	2	1.33333			1	0	1.03271		1	1	1.76634		1	1	2.6803
219	0	2	1	1		219	0	3	3.22222			1	0	1.79587		1	0	0.91303		1	0	1.77465
220	0	2	3.66667	1		220	0	2	2.11111			1	1	2.4118		1	0	1.28359		1	1	3.80473
221	0	3	2.22222	1		221	0	2	1.55556			1	0	1.24396		1	0	1.49759		1	1	6.20965
222	0	1	1.22222	1		222	0	1	4.55556			1	1	3.76267		1	0	1.61191		1	1	5.54549
223	1	2	1.77778	1		223	0	2	2.66667			1	0	1.01853		1	0	1.73601		1	1	3.0798
224	0	2	2.66667	1		224	0	2	3.11111			1	1	4.47214		1	0	1.97046		1	1	4.48544
225	0	1	1.11111	1		225	0	3	2.44444			1	0	3.43364		1	0	4.57812		1	1	3.18616
226	0	4	4	1		226	0	4	3.33333			1	0	3.65962		1	0	1.60175		1	1	5.7868
227	0	1	1	1		227	0	2	2.33333			1	1	0.549242		1	0	0.804229		1	1	4.33052
228	0	1	2.33333	1		228	0	2	1.88889			1	1	2.09698		1	0	1.90351		1	1	7.80342
229	0	2	3.33333	1		229	0	2	2.22222			1	0	3.45616		1	1	-0.547015		1	1	8.35954
230	1	3	2.33333	1		230	0	2	2.11111			1	0	1.91479		1	0	3.32935		1	0	1.44213
231	0	1	1.33333	1		231	0	1	1.44444			1	1	4.49701		1	0	3.15918		1	0	0.0613006
232	0	1	2.44444	1		232	0	1	1			1	0	3.06868		1	0	3.71834		1	0	1.95242
233	1	3	2.88889	1		233	1	3	3.44444			1	0	1.4774		1	0	2.68317		1	1	4.30114
234	0	3	3	1		234	0	4	3.88889			1	1	2.00852		1	0	1.39593		1	1	3.82487
235	0	1	2.88889	1		235	0	3	3.11111			1	1	1.12716		1	0	0.770392		1	1	6.81964
236	0	1	1.11111	1		236	0	3	3.44444			1	0	1.54112		1	1	3.00644		1	1	5.9593
237	1	3	1.77778	1		237	0	2	1.22222			1	1	2.24733		1	0	2.13134		1	1	3.24134
238	0	4	2.44444	1		238	0	3	2.66667			1	1	2.80998		1	0	2.34594		1	1	5.75577
239	0	2	1.77778	1		239	1	3	2.55556			1	0	2.93115		1	0	3.95868		1	0	1.1129
240	1	2	1	1		240	0	2	3.11111			1	1	1.35439		1	1	1.47997		1	1	4.71649
241	0	5	2.33333	1		241	0	3	2.77778			1	0	1.69984		1	0	2.65369		1	1	3.3916
242	0	4	4.55556	1		242	1	1	1.44444			1	1	3.77726		1	1	0.415576		1	1	3.40179
243	0	2	1.88889	1		243	0	1	1.22222			1	0	0.54281		1	0	1.78019		1	0	2.02865
244	0	1	3.11111	1		244	0	4	3.66667			1	0	2.29279		1	0	3.084		1	1	3.09703
245	0	5	5	1		245	0	1	1.77778			1	0	1.79259		1	0	2.28723		1	1	3.05738
246	1	4	3	1		246	1	5	3.44444			1	0	0.359098		1	0	3.377		1	0	2.1968
247	1	3	1.55556	1		247	0	1	1.22222			1	0	2.27137		1	0	2.05579		1	1	2.97044
248	1	4	2.22222	1		248	0	1	1.44444			1	1	3.54935		1	0	2.99357		1	1	9.27526
249	1	1	2.55556	1		249	0	1	2			1	0	2.69412		1	0	2.81793		1	0	0.650544
250	0	1	1.55556	1		250	0	5	3.22222			1	1	4.0384		1	0	1.92656		1	1	3.65174
251	0	3	4.33333	1		251	0	3	2.66667			1	1	1.39031		1	0	3.61514		1	1	2.72249
252	1	5	2.33333	1		252	0	5	4.88889			1	0	2.17898		1	0	1.08151		1	1	5.37751
253	1	4	2	1		253	0	2	1.44444			1	1	-0.314313		1	1	1.14265		1	1	8.40294
254	0	2	3.11111	1		254	0	1	2			1	0	2.78645		1	0	2.85481		1	1	2.97941
255	1	3	1.11111	1		255	0	2	1.66667			1	1	1.99646		1	0	0.822859		1	1	4.4352
256	0	3	3.66667	1		256	0	2	2.33333			1	1	2.18422		1	0	0.168658		1	0	1.00551
257	0	2	1.77778	1		257	0	3	2.44444			1	0	1.31805		1	0	3.90059		1	1	7.43289
258	0	1	1	1		258	1	5	4.33333			1	0	3.70918		1	0	2.33071		1	1	7.40004
259	0	4	3.22222	1		259	0	1	1.22222			1	1	0.48884		1	0	1.67615		1	0	-0.309852
260	0	2	3.22222	1		260	0	1	1.22222			1	0	2.73934		1	0	3.87972		1	0	-0.483514
261	0	1	1.88889	1		261	0	5	3.33333			1	1	0.601628		1	0	2.28426		1	1	7.50815
262	1	3	1.33333	1		262	0	3	3.22222			1	1	3.3614		1	0	1.43539		1	1	4.79012
263	0	4	3.77778	1		263	0	2	1			1	0	2.02891		1	0	1.2747		1	1	5.78767
264	0	5	2.33333	1		264	0	2	1.77778			1	0	2.05596		1	0	2.23614		1	1	7.04657
265	0	4	3.77778	1		265	0	4	4			1	0	3.68085		1	0	2.14633		1	0	1.33726
266	1	5	5	1		266	0	4	3			1	1	3.03366		1	0	1.33984		1	1	6.28356
267	1	2	1.44444	1		267	0	3	2			1	0	1.61341		1	0	5.10999		1	0	-1.24645
268	0	4	2.44444	1		268	0	1	4.55556			1	1	1.8114		1	0	3.25936		1	1	5.66985
269	0	1	4.11111	1		269	0	1	1			1	0	2.54631		1	0	3.06276		1	0	1.38452
270	0	1	2.77778	1		270	0	3	3.33333			1	0	3.04978		1	0	1.75755		1	1	3.51193
271	0	1	2.44444	1		271	0	1	1.33333			1	0	2.52126		1	0	4.63259		1	1	7.6246
272	1	1	1.11111	1		272	0	3	2.44444			1	0	2.0041		1	0	3.75863		1	1	3.41844
						273	0	2	1.88889			1	1	0.701198		1	0	3.76728		1	1	3.7964
						274	0	2	2			1	1	2.98808		1	1	-0.303602		1	1	2.72691
						275	0	1	1.33333			1	0	1.75491		1	0	2.00496		1	1	5.74082
						276	0	1	1.44444			1	1	1.23918		1	0	2.83174		1	1	5.14681
						277	0	2	1.88889			1	0	1.71271		1	0	2.04273		1	1	4.29622
						278	0	1	1.22222			1	0	3.14928		1	0	3.12058		1	1	7.13505
						279	0	4	3.11111			1	0	1.5522		1	0	4.43588		1	0	2.15793
						280	0	2	3.22222			1	0	3.54304		1	0	2.18261		1	1	5.22826
						281	1	3	3.11111			1	1	2.27451		1	0	3.5319		1	1	5.15334
						282	0	1	1			1	0	2.86343		1	1	1.51707		1	1	5.67768
						283	1	3	2.22222			1	1	1.87667		1	0	3.43285		1	1	2.92397
						284	0	1	1.88889			1	1	1.67194		1	0	4.51757		1	1	3.87096
						285	0	3	2.55556			1	0	1.76255		1	0	2.60291		1	1	3.88087
						286	1	2	2.11111			1	1	1.31914		1	0	2.75551		1	1	6.07303
						287	0	3	4			1	1	0.302052		1	1	-0.117544		1	1	5.04412
						288	0	1	2.66667			1	1	2.0665		1	0	3.64319		1	1	4.76127
						289	0	1	2.55556			1	0	3.9285		1	0	3.01409		1	1	6.81121
						290	0	4	2.66667			1	1	2.62077		1	1	2.79012		1	1	2.92727
						291	0	3	3			1	0	3.2227		1	0	2.16487		1	1	3.5687
						292	0	1	1.66667			1	0	0.83296		1	0	2.72308		1	1	6.57598
						293	0	3	2.88889			1	1	2.82337		1	0	-0.100453		1	1	5.01483
						294	0	3	2.55556			1	1	3.35537		1	0	3.5722		1	1	2.61446
						295	0	1	1			1	1	3.78978		1	0	0.560955		1	1	4.83336
						296	0	3	2.66667			1	0	2.80196		1	0	2.40414		1	1	3.65913
						297	0	1	1.11111			1	1	1.81605		1	0	2.29639		1	1	8.49712
						298	0	3	2.33333			1	1	2.07462		1	0	1.80542		1	1	2.7248
						299	0	3	2			1	1	1.4073		1	0	2.80848		1	1	4.30272
						300	0	3	2.22222			1	0	3.0759		1	1	1.85733		1	1	2.76867
						301	0	1	2.66667			1	0	1.13357		1	0	3.67746		1	0	1.42235
						302	0	5	2.33333			1	1	3.52016		1	0	1.97329		1	1	3.04236
						303	1	1	3.22222			1	1	4.67731		1	0	1.8325		1	1	3.21873
						304	0	5	3.66667			1	1	3.00598		1	0	2.92315		1	1	4.79058
						305	0	2	2.44444			1	1	3.11848		1	0	3.14964		1	1	5.23967
						306	0	2	1.55556			1	0	3.1681		1	0	3.44818		1	1	2.58854
						307	0	3	3.77778			1	1	1.17058		1	0	3.1988		1	1	5.35588
						308	0	2	2.22222			1	0	0.0532654		1	0	3.51627		1	1	7.09481
						309	0	5	2.33333			1	0	4.03744		1	0	1.83236		1	1	7.78019
						310	0	4	3.88889			1	1	5.12082		1	0	3.81179		1	1	6.66741
						311	0	1	1			1	0	2.87989		1	0	3.72765		1	1	7.62371
						312	0	2	1.77778			1	1	2.32409		1	0	4.55039		1	1	3.529
						313	0	3	2.66667			1	0	3.54421		1	0	3.01025		1	1	3.45486
						314	0	2	3.33333			1	1	2.44318		1	0	5.48972		1	1	5.83469
						315	0	2	2.22222			1	0	4.0565		1	0	3.81412		1	1	4.12007
						316	0	2	2			1	1	2.85196		1	0	4.06915		1	1	5.03923
						317	0	1	1.55556			1	1	2.26319		1	0	3.03919		1	0	1.75762
						318	0	3	2			1	0	1.18155		1	0	3.69824		1	1	7.58396
						319	0	5	4.55556			1	0	0.493474		1	0	2.25322		1	1	4.67258
						320	0	2	1.33333			1	0	3.83599		1	0	4.84521		1	1	5.40924
						321	0	2	2.11111			1	0	1.15178		1	0	2.63285		1	1	5.40651
						322	0	1	2.11111			1	0	3.20423		1	0	1.28304		1	1	5.43496
						323	0	1	1			1	0	1.49199		1	0	2.30311		1	1	2.7814
						324	1	2	1.33333			1	0	2.43967		1	0	1.15569		1	1	3.9696
						325	0	1	1.11111			1	0	1.17653		1	0	1.54283		1	1	3.90367
						326	0	2	2.77778			1	0	3.96686		1	1	1.35034		1	1	5.6217
						327	0	4	3.11111			1	0	2.28022		1	0	3.20536		1	0	1.54877
						328	0	2	2.66667			1	1	1.2413		1	0	3.2977		1	1	5.7919
						329	1	2	2.88889			1	1	1.80179		1	0	1.92777		1	1	3.39617
						330	0	2	2.44444			1	1	4.97334		1	0	3.15206		1	1	5.08754
						331	0	1	1.11111			1	0	3.14719		1	0	1.30062		1	1	5.53089
						332	0	1	1			1	0	2.74255		1	0	1.29208		1	1	8.15958
						333	0	1	1.22222			1	0	2.36467		1	0	0.582165		1	1	6.8734
						334	0	2	2.55556			1	0	2.81414		1	0	3.183		1	1	5.41324
						335	0	5	4.66667			1	1	2.52243		1	0	3.28448		1	1	7.07594
						336	0	4	3.44444			1	1	3.29557		1	0	2.69072		1	1	5.51333
						337	0	2	2.44444			1	1	2.40126		1	0	2.63035		1	1	7.16734
						338	0	2	2.66667			1	1	2.67296		1	0	2.72004		1	1	5.53167
						339	0	2	2.55556			1	0	3.15342		1	0	3.57722		1	1	8.37468
												1	0	2.78202		1	0	2.73802		1	0	2.17662
												1	0	4.50426		1	0	3.3735		1	1	4.67385
												1	1	3.71586		1	0	0.603551		1	1	6.86407
												1	0	3.46942		1	0	5.65005		1	1	6.07883
												1	0	3.51375		1	0	3.93592		1	1	7.05314
												1	0	2.96932		1	0	4.13137		1	1	6.0653
												1	0	2.27822		1	0	2.91185		1	0	0.345536
												1	0	3.20327		1	0	2.13027		1	0	1.57063
												1	0	5.35192		1	1	2.11249		1	1	4.10091
												1	0	3.17402		1	0	0.0460152		1	1	8.06115
												1	0	2.48745		1	0	2.38171		1	0	-0.912177
												1	1	1.88222		1	1	2.41848		1	0	2.15206
												1	1	0.951402		1	0	0.365817		1	1	9.63363
												1	1	1.57758		1	0	2.61455		1	1	9.37367
												1	1	2.35777		1	0	1.66434		1	1	4.9047
												1	0	2.88914		1	0	4.11318		1	0	-0.159107
												1	0	1.87112		1	0	1.40867		1	0	1.82166
												1	1	3.96643		1	0	5.66523		1	1	3.58722
												1	0	3.01781		1	0	1.69727		1	1	8.21054
												1	1	1.93672		1	0	3.51524		1	1	2.70197
												1	1	-0.118075		1	0	2.34265		1	1	4.95358
												1	1	1.29236		1	1	3.28133		1	1	9.50822
												1	0	3.21366		1	0	0.807638		1	1	4.25469
												1	0	4.59678		1	0	2.0894		1	1	3.84995
												1	0	2.70997		1	0	2.05662		1	0	-1.13643
												1	0	2.78207		1	0	1.88261		1	1	5.96273
												1	0	3.20639		1	0	2.78982		1	0	1.52251
												1	0	1.24845		1	0	4.32063		1	1	7.63967
												1	1	3.82928		1	0	3.21176		1	0	1.33446
												1	1	3.09246		1	0	2.5091		1	1	8.71869
												1	1	2.33388		1	0	3.33307		1	0	-0.0631367
												1	1	3.44757		1	0	3.58593		1	1	3.56842
												1	1	1.57276		1	0	2.82457		1	1	4.48687
												1	0	4.34247		1	0	1.01336		1	1	2.72599
												1	0	4.55441		1	0	0.503505		1	1	3.21661
												1	0	3.17653		1	0	2.58905		1	0	0.18826
												1	0	1.84064		1	1	-0.666357		1	1	4.79177
												1	0	1.06311		1	1	0.934026		1	1	5.51526
												1	0	2.11864		1	0	2.76477		1	1	4.52731
												1	1	0.97434		1	0	1.77143		1	1	6.1531
												1	1	1.91633		1	1	1.79878		1	1	4.0242
												1	0	3.04381		1	0	3.52898		1	1	6.22988
												1	0	2.53766		1	0	2.76311		1	1	3.38365
												1	0	2.97931		1	0	2.38238		1	1	2.56817
												1	0	1.37086		1	1	2.99022		1	1	9.30933
												1	1	1.32004		1	0	1.53413		1	1	3.94914
												1	1	2.29228		1	0	3.08863		1	1	5.74093
												1	1	3.676		1	0	1.31624		1	0	2.03601
												1	0	0.315291		1	0	1.93888		1	1	6.96347
												1	0	3.6366		1	0	2.42387		1	1	4.5041
												1	0	2.4375		1	0	3.63657		1	1	4.97705
												1	0	3.16619		1	0	3.13609		1	0	-1.6957
												1	0	2.19613		1	0	3.51337		1	1	6.90385
												1	1	2.34336		1	0	1.95881		1	0	1.86566
												1	1	1.56297		1	0	1.08594		1	1	6.64931
												1	1	1.50035		1	0	1.23377		1	1	8.09962
												1	0	3.5082		1	0	1.84823		1	1	8.40111
												1	0	1.76486		1	0	2.03742		1	1	4.31646
												1	1	6.12077		1	0	3.69987		1	0	1.27456
												1	0	1.98158		1	0	3.38852		1	1	4.75156
												1	1	2.78409		1	1	0.0414874		1	0	-0.546206
												1	0	2.09964		1	0	1.98814		1	1	4.5896
												1	1	2.92747		1	0	2.62021		1	1	7.69207
												1	1	3.4296		1	0	1.51485		1	1	2.87189
												1	1	1.97636		1	1	1.74617		1	1	3.55612
												1	1	-0.151447		1	0	1.46095		1	1	2.80073
												1	0	1.76547		1	1	0.294363		1	1	4.31233
												1	0	-1.10391		1	0	3.31507		1	1	4.87541
												1	0	1.28686		1	0	2.4555		1	1	6.43614
												1	1	3.46051		1	0	2.43362		1	1	4.86187
												1	1	3.36685		1	0	3.66673		1	1	4.03881
												1	0	1.13693		1	0	0.276144		1	0	1.84741
												1	0	2.68236		1	0	2.5002		1	1	3.78839
												1	0	2.47467		1	0	4.44275		1	1	6.04172
												1	1	2.72195		1	1	2.56537		1	1	5.91293
												1	0	2.47095		1	0	2.28952		1	1	6.80402
												1	1	2.55625		1	0	1.86692		1	1	3.99664
												1	1	2.58443		1	1	2.12171		1	1	5.6625
												1	1	2.76591		1	1	-0.480786		1	0	1.19182
												1	0	3.81991		1	0	3.34153		1	1	7.67015
												1	1	3.42542		1	0	2.33911		1	1	3.81815
												1	0	4.07173		1	0	3.66403		1	0	0.343006
												1	1	2.25323		1	1	2.10691		1	1	5.85517
												1	0	3.81904		1	0	0.88434		1	1	7.52784
												1	0	3.18191		1	0	2.56322		1	1	8.05795
												1	1	2.48366		1	0	1.14032		1	1	5.15525
												1	0	2.54323		1	0	0.437475		1	1	2.65773
												1	0	1.08553		1	0	2.39825		1	1	7.26406
												1	1	3.46704		1	0	2.04176		1	1	4.58374
												1	0	2.51557		1	0	-0.084606		1	1	6.34912
												1	1	2.96428		1	1	-0.361048		1	0	2.02419
												1	1	2.71547		1	0	3.66818		1	0	2.36686
												1	1	2.4794		1	0	-0.447198		1	0	1.38718
												1	1	2.47584		1	0	1.46215		1	1	3.9693
												1	0	3.1717		1	1	0.430219		1	1	4.29077
												1	0	3.00905		1	0	2.94411		1	0	0.76477
												1	1	0.243633		1	0	2.464		1	1	4.00953
												1	0	1.41637		1	0	3.56182		1	0	0.893877
												1	1	2.51878		1	0	1.16366		1	1	8.7535
												1	1	0.909871		1	0	3.71755		1	1	7.81375
												1	0	1.66297		1	0	0.785127		1	1	2.82339
												1	1	2.15796		1	0	2.25876		1	1	4.46129
												1	1	1.57394		1	0	1.22717		1	1	3.61657
												1	1	1.85263		1	0	5.13113		1	0	1.14462
												1	0	2.82656		1	0	4.64316		1	1	3.50481
												1	0	3.05345		1	1	1.81374		1	1	4.47013
												1	0	3.85043		1	0	1.25652		1	1	4.03379
												1	1	-0.697356		1	0	2.64274		1	0	0.51284
												1	0	2.88201		1	0	4.53313		1	1	8.45153
												1	0	4.25939		1	0	3.14017		1	1	5.7757
												1	0	2.47999		1	0	0.345232		1	1	5.30711
												1	1	3.16456		1	0	0.82341		1	1	7.83856
												1	0	1.31649		1	0	3.01651		1	0	2.41151
												1	1	1.96845		1	0	1.43542		1	1	6.89077
												1	1	-0.863871		1	0	1.37347		1	1	5.87683
												1	0	2.81161		1	0	1.6253		1	1	5.101
												1	0	3.30812		1	0	2.8487		1	1	3.27725
												1	1	3.04747		1	0	2.74194		1	1	5.27567
												1	0	3.39586		1	0	1.79399		1	0	1.80934
												1	1	2.12952		1	0	3.38643		1	0	1.06255
												1	0	3.37133		1	0	2.81861		1	1	2.91113
												1	0	2.84115		1	0	0.0632831		1	1	10.9983
												1	1	2.52241		1	0	2.29007		1	1	2.81704
												1	1	0.185388		1	0	3.15441		1	0	-0.960663
												1	0	1.86021		1	0	0.562581		1	1	6.27232
												1	1	2.03128		1	0	3.46295		1	1	4.3404
												1	1	-0.216762		1	0	1.74143		1	1	5.41909
												1	1	0.70557		1	0	-0.308498		1	1	4.22896
												1	0	2.42746		1	0	0.444918		1	1	4.11208
												1	1	2.79055		1	0	3.29826		1	1	3.38347
												1	0	1.92637		1	0	4.31942		1	1	8.44844
												1	1	1.72131		1	0	1.27061		1	1	5.15765
												1	0	1.15304		1	0	2.5278		1	0	-0.0784798
												1	0	1.62945		1	1	1.14534		1	1	5.17673
												1	1	1.80106		1	0	0.349722		1	1	4.60436
												1	1	3.15711		1	0	3.41062		1	0	-1.1857
												1	0	3.19007		1	0	1.61527		1	1	5.0042
												1	1	3.68158		1	0	2.36338		1	0	2.40632
												1	1	1.13049		1	0	3.25063		1	1	5.23034
												1	0	0.285293		1	1	1.3826		1	1	3.35723
												1	0	4.16314		1	0	2.19304		1	1	4.54362
												1	1	1.88888		1	0	1.97482		1	1	3.26153
												1	1	3.23151		1	0	4.39684		1	1	4.9865
												1	0	0.961786		1	0	4.47568		1	1	6.29572
												1	0	1.01469		1	1	1.24257		1	1	2.82136
												1	0	5.31969		1	0	1.88639		1	1	2.85592
												1	1	5.22752		1	0	2.34931		1	0	-0.447846
												1	1	3.29945		1	0	3.65306		1	1	3.98974
												1	1	0.891898		1	0	1.51574		1	1	4.4844
												1	0	2.06093		1	0	1.09251		1	1	2.54067
												1	1	4.05356		1	0	3.56904		1	1	6.97904
												1	1	2.13121		1	0	1.8371		1	1	3.74135
												1	0	2.61796		1	0	1.90309		1	0	1.16264
												1	1	3.44144		1	0	2.66558		1	0	0.499793
												1	0	0.805507		1	1	0.132913		1	1	8.80628
												1	0	3.11201		1	0	0.393534		1	1	5.48915
												1	0	2.1761		1	0	2.5772		1	1	8.57667
												1	1	3.24482		1	0	2.11365		1	1	6.95968
												1	0	0.773712		1	0	1.3411		1	1	2.88137
												1	1	1.6691		1	1	0.933049		1	1	6.80033
												1	0	3.91081		1	0	3.23779		1	1	4.45177
												1	0	0.720171		1	0	1.90298		1	1	5.42646
												1	1	1.32363		1	1	1.90964		1	1	5.55543
												1	0	1.534		1	0	3.28658		1	1	2.77293
												1	1	3.42929		1	0	1.78432		1	1	7.67648
												1	1	0.327534		1	0	4.78367		1	1	5.88627
												1	0	0.0627845		1	0	2.50223		1	1	2.89094
												1	0	1.67393		1	0	3.36034		1	1	4.64281
												1	1	3.66979		1	0	3.71475		1	1	7.97988
												1	1	1.20922		1	0	3.3749		1	0	1.15632
												1	0	1.47944		1	0	5.6242		1	1	8.17932
												1	1	0.972886		1	0	0.904776		1	1	3.76355
												1	0	3.65769		1	0	1.60322		1	1	3.13869
												1	1	0.488874		1	0	3.05661		1	1	3.28258
												1	1	1.08262		1	0	1.67801		1	1	7.21728
												1	0	2.51612		1	0	2.05208		1	0	0.22057
												1	0	3.30975		1	0	3.96033		1	1	8.47282
												1	0	1.87822		1	0	1.76632		1	0	-1.08473
												1	1	3.30354		1	0	2.80473		1	1	4.01501
												1	1	0.367069		1	1	2.47638		1	1	2.52829
												1	1	1.74307		1	0	1.54538		1	1	5.86199
												1	1	4.08391		1	0	0.492971		1	1	4.9577
												1	0	2.02641		1	0	1.33158		1	1	3.36375
												1	1	4.34477		1	0	1.88674		1	1	7.15198
												1	0	1.7156		1	0	1.53786		1	1	3.84018
												1	0	2.58115		1	0	3.44739		1	1	7.98555
												1	0	3.28932		1	0	1.02342		1	1	8.9073
												1	1	2.06896		1	1	0.976144		1	1	3.11323
												1	0	3.34303		1	0	3.67334		1	1	5.08313
												1	1	5.43969		1	0	2.48504		1	0	2.09977
												1	1	2.76122		1	0	2.39442		1	1	3.22948
												1	0	1.32593		1	0	2.0152		1	1	4.00196
												1	0	1.20127		1	0	2.33777		1	1	4.12098
												1	0	3.0163		1	0	2.67825		1	1	4.58205
												1	0	2.51083		1	0	4.23738		1	1	6.17845
												1	1	2.14672		1	0	1.9613		1	1	3.73781
												1	0	2.35121		1	0	2.13496		1	1	2.76576
												1	1	4.48807		1	0	3.53485		1	1	4.003
												1	1	1.54979		1	0	2.35422		1	1	5.92864
												1	1	3.91131		1	0	1.84232		1	0	2.38929
												1	1	2.3872		1	0	2.32906		1	1	4.66351
												1	1	3.14349		1	0	3.64094		1	1	6.60585
												1	0	0.38868		1	0	-0.0512917		1	1	4.50365
												1	1	-0.288289		1	0	4.09177		1	1	5.8247
												1	1	3.11481		1	0	3.72082		1	1	3.67056
												1	0	2.43712		1	1	-0.311348		1	1	4.83447
												1	0	2.70943		1	0	0.981358		1	1	4.76529
												1	0	2.82413		1	0	3.66629		1	1	5.45508
												1	1	4.07703		1	0	2.03438		1	1	3.65676
												1	0	2.16505		1	0	3.97073		1	1	5.07843
												1	1	1.74906		1	0	1.28807		1	1	7.39528
												1	0	1.93589		1	0	2.87425		1	1	5.93005
												1	0	1.82813		1	0	2.83944		1	1	3.08071
												1	0	2.55281		1	0	3.88379		1	1	5.23261
												1	0	3.10215		1	0	2.25184		1	1	4.61882
												1	0	1.29679		1	0	2.89758		1	1	3.86026
												1	0	5.26903		1	0	1.97348		1	0	1.74936
												1	0	4.52689		1	0	3.78482		1	1	6.48151
												1	1	3.12372		1	0	3.99798		1	1	2.89813
												1	0	1.16235		1	0	3.63332		1	1	10.0113
												1	0	2.70596		1	0	3.90374		1	1	6.29219
												1	1	3.87787		1	0	0.684448		1	1	7.58297
												1	0	0.7648		1	0	2.00642		1	1	5.74163
												1	0	1.28726		1	0	0.945944		1	1	5.91958
												1	0	1.75295		1	1	-0.240932		1	0	1.01887
												1	0	2.43067		1	0	2.49978		1	1	5.77542
												1	1	3.12871		1	0	3.89213		1	1	7.7624
												1	0	0.0691194		1	0	2.17515		1	1	5.11199
												1	1	2.15389		1	0	2.23132		1	1	3.09952
												1	1	4.90972		1	0	2.72768		1	1	6.62941
												1	1	2.90861		1	0	3.27613		1	0	2.16831
												1	1	2.26495		1	0	3.02961		1	0	0.940575
												1	0	2.27085		1	0	1.93508		1	0	-1.76912
												1	0	2.52995		1	1	1.83262		1	1	6.17989
												1	0	1.09968		1	0	2.39032		1	1	9.08669
												1	1	1.48289		1	1	1.56242		1	1	4.87111
												1	0	1.46809		1	0	3.88186		1	1	3.51854
												1	0	2.31302		1	0	4.10866		1	1	6.64239
												1	0	3.41635		1	0	2.69804		1	1	2.69068
												1	0	1.05461		1	0	2.85566		1	1	4.29521
												1	1	2.79221		1	0	3.62625		1	0	1.16422
												1	0	2.62179		1	0	5.46175		1	1	6.30986
												1	0	1.94636		1	0	2.26405		1	0	0.680419
												1	1	2.15202		1	1	1.82186		1	1	5.78778
												1	1	1.36676		1	1	2.62532		1	0	2.42381
												1	0	2.56203		1	0	2.8682		1	1	4.08453
												1	0	2.95364		1	1	1.93599		1	1	7.52714
												1	0	1.79931		1	0	4.83709		1	1	7.95127
												1	1	3.18513		1	0	0.299146		1	1	4.86528
												1	0	2.70218		1	0	3.91575		1	1	3.16273
												1	0	2.35905		1	0	3.51258		1	1	2.9575
												1	0	2.15661		1	0	2.0668		1	0	1.19852
												1	1	3.39445		1	0	3.80781		1	1	4.92427
												1	1	1.75249		1	0	5.24688		1	1	2.97368
												1	1	2.79316		1	0	3.38111		1	1	4.21545
												1	0	2.13073		1	0	4.09836		1	1	2.7898
												1	1	2.69112		1	0	2.59953		1	1	4.11853
												1	1	3.34596		1	0	4.2131		1	1	3.42168
												1	0	4.11319		1	0	4.08314		1	1	5.37487
												1	0	0.800804		1	0	3.11552		1	1	6.31923
												1	0	2.62885		1	0	1.64609		1	1	4.81764
												1	0	3.1818		1	0	4.86835		1	0	1.26791
												1	1	2.56009		1	1	0.841433		1	1	7.77552
												1	0	2.16286		1	0	1.18215		1	1	4.1449
												1	0	2.35211		1	0	1.01094		1	1	2.6514
												1	1	2.59716		1	0	1.01338		1	1	3.70261
												1	1	2.09967		1	1	0.246981		1	1	6.22201
												1	1	2.25686		1	0	4.50859		1	1	3.36263
												1	0	3.20171		1	0	3.78609		1	0	1.36863
												1	0	3.90822		1	0	2.59142		1	1	5.00717
												1	0	1.42516		1	0	1.73486		1	1	2.87475
												1	1	2.97581		1	0	3.04764		1	1	5.32239
												1	0	1.74196		1	0	0.738179		1	1	5.30643
												1	0	2.53622		1	0	3.12138		1	1	2.84635
												1	0	2.81813		1	0	3.41019		1	1	4.71884
												1	1	5.30816		1	0	3.98797		1	1	4.64294
												1	0	3.65173		1	0	2.95359		1	0	2.39331
												1	1	5.66719		1	0	4.13096		1	0	-1.02683
												1	0	1.74192		1	0	1.47286		1	1	4.43139
												1	0	3.36628		1	0	2.41437		1	1	5.95889
												1	1	0.305497		1	0	1.17501		1	1	5.33362
												1	1	1.72819		1	0	2.74531		1	1	3.9049
												1	1	2.207		1	0	2.00097		1	1	5.40114
												1	0	2.98393		1	0	2.25805		1	1	4.50308
												1	1	3.21373		1	0	1.67382		1	1	2.83368
												1	1	4.28899		1	0	3.18701		1	1	4.18225
												1	1	2.75706		1	0	3.69661		1	0	-0.964694
												1	0	1.99799		1	0	3.00628		1	0	1.41921
												1	0	2.23511		1	0	2.21524		1	1	3.6848
												1	1	1.76636		1	0	3.7631		1	1	5.73417
												1	0	2.45864		1	0	4.04544		1	1	4.78516
												1	0	2.94039		1	0	2.10482		1	0	0.301227
												1	0	1.08373		1	0	1.91029		1	0	2.00992
												1	1	3.56195		1	0	4.77288		1	1	2.87033
												1	1	0.521867		1	0	0.151968		1	0	2.41
												1	0	4.3083		1	0	2.61973		1	1	3.9123
												1	1	3.21594		1	0	1.36869		1	1	9.14838
												1	0	5.35465		1	0	0.345965		1	1	6.20199
												1	1	-0.0925412		1	0	2.89579		1	1	2.89336
												1	0	2.92256		1	0	3.10729		1	1	5.04751
												1	0	2.081		1	0	-0.480297		1	1	5.51801
												1	1	4.49309		1	0	3.14672		1	1	5.46127
												1	0	1.59762		1	0	2.33796		1	1	5.89056
												1	1	2.77313		1	0	3.74903		1	1	5.85388
												1	0	3.057		1	0	2.71742		1	1	5.82238
												1	1	0.43125		1	0	0.817747		1	1	3.63244
												1	0	3.20041		1	0	2.55864		1	1	3.98532
												1	0	3.09653		1	0	2.81642		1	1	6.03205
												1	0	3.72034		1	0	2.36869		1	1	7.35846
												1	0	4.41637		1	0	1.27428		1	1	3.69883
												1	1	3.2882		1	0	2.62971		1	1	4.02042
												1	0	3.56787		1	0	3.8382		1	1	6.11263
												1	0	3.62092		1	0	1.59843		1	1	4.77037
												1	1	3.80607		1	0	4.59248		1	0	2.46303
												1	1	3.17861		1	0	2.95533		1	1	11.466
												1	1	0.563711		1	0	3.39554		1	1	5.3349
												1	0	1.5873		1	0	2.30067		1	1	4.97742
												1	0	3.51715		1	0	1.47112		1	1	6.83571
												1	0	0.250313		1	0	2.48259		1	1	6.75281
												1	1	5.41166		1	0	1.98043		1	1	5.03764
												1	1	1.24566		1	0	3.95377		1	0	2.26542
												1	0	0.128427		1	0	3.41801		1	1	4.51083
												1	0	0.307915		1	0	3.54514		1	1	4.94193
												1	1	1.47019		1	0	1.88452		1	0	0.648559
												1	1	1.56352		1	0	1.75218		1	1	8.4917
												1	1	1.92752		1	0	3.16415		1	1	5.77747
												1	1	1.00148		1	0	0.848239		1	1	2.56724
												1	1	3.78742		1	0	3.73034		1	0	2.28829
												1	1	3.88102		1	1	0.609572		1	1	4.01953
												1	1	3.88736		1	0	5.20299		1	1	8.39293
												1	0	2.24808		1	0	5.41534		1	1	2.76226
												1	1	1.29286		1	0	1.3372		1	0	1.80717
												1	0	4.12854		1	0	1.88383		1	1	5.80223
												1	1	1.61167		1	0	3.01089		1	1	5.87414
												1	0	3.57778		1	0	5.07117		1	1	4.51849
												1	1	2.91204		1	0	3.27806		1	1	4.26308
												1	0	2.20717		1	1	2.7054		1	0	0.215521
												1	0	2.05232		1	0	2.12091		1	1	2.90605
												1	0	3.84953		1	0	2.81629		1	0	0.695477
												1	1	3.97799		1	0	0.493381		1	0	1.9114
												1	1	2.69922		1	0	5.50618		1	1	3.92421
												1	1	3.18868		1	0	1.68344		1	1	5.78937
												1	1	4.92317		1	0	1.77932		1	0	-0.7265
												1	0	2.40094		1	1	1.60519		1	1	6.45352
												1	1	1.10113		1	0	3.94271		1	0	-0.856649
												1	1	2.459		1	0	3.91028		1	1	5.75565
												1	0	2.3133		1	1	1.68365		1	1	2.97177
												1	1	2.63263		1	0	1.23336		1	1	3.56563
												1	1	3.84332		1	0	1.93858		1	0	0.251158
												1	0	3.87287		1	0	3.29386		1	1	3.81197
												1	0	1.89186		1	0	2.00167		1	1	4.99867
												1	0	1.58639		1	0	3.39648		1	1	3.13588
												1	1	4.48505		1	0	3.01515		1	1	5.93687
												1	1	4.60763		1	0	2.95501		1	0	1.14731
												1	1	3.76966		1	1	2.22579		1	1	4.03853
												1	0	2.58012		1	0	1.64143		1	0	0.972405
												1	1	2.39005		1	0	2.92825		1	1	4.32872
												1	0	3.10798		1	0	1.88742		1	1	8.59657
												1	0	3.02957		1	0	2.69732		1	1	5.82121
												1	0	4.41282		1	0	0.881185		1	0	1.21935
												1	1	2.51221		1	0	5.58104		1	1	5.16353
												1	0	0.72706		1	0	2.54426		1	1	6.26569
												1	1	2.78407		1	1	2.42402		1	1	7.41289
												1	0	0.324129		1	0	1.53054		1	1	7.23559
												1	1	1.9081		1	0	0.658681		1	1	7.0579
												1	1	0.533194		1	0	4.31833		1	1	4.53822
												1	0	2.53691		1	0	1.27272		1	1	3.05688
												1	0	3.57823		1	0	1.63182		1	0	0.83828
												1	1	0.147697		1	0	2.33826		1	1	4.75303
												1	1	4.07894		1	0	3.38227		1	1	3.63914
												1	1	3.53082		1	0	2.75121		1	0	0.166673
												1	1	2.4378		1	0	2.57527		1	1	5.72934
												1	1	-0.534923		1	0	0.342107		1	1	3.52813
												1	0	1.27361		1	0	1.34621		1	0	-0.513282
												1	1	4.33621		1	0	0.963661		1	1	3.23296
												1	1	2.54337		1	0	0.727681		1	0	2.0503
												1	1	2.42178		1	0	3.52404		1	1	7.25421
												1	1	1.31461		1	0	3.43559		1	1	4.80824
												1	1	2.05804		1	0	1.17723		1	1	3.88961
												1	0	1.67865		1	0	2.25463		1	1	5.27743
												1	1	2.33398		1	0	4.27624		1	1	7.64178
												1	1	3.19499		1	0	2.23554		1	1	3.20722
												1	0	5.043		1	0	1.29878		1	1	3.93099
												1	0	1.30473		1	1	3.56351		1	1	7.67136
												1	0	2.06264		1	1	0.134885		1	0	2.20039
												1	0	2.72395		1	0	2.25471		1	1	4.25882
												1	0	3.44673		1	0	1.2634		1	0	1.53657
												1	0	1.50743		1	0	2.2142		1	1	5.68113
												1	1	2.64147		1	0	3.61605		1	1	9.79233
												1	0	1.50799		1	0	0.278459		1	1	8.29581
												1	1	2.79487		1	0	2.35078		1	1	2.63988
												1	0	1.12578		1	0	3.63028		1	1	4.51146
												1	1	4.45338		1	0	3.93515		1	0	0.796727
												1	1	0.951203		1	0	3.43361		1	1	6.78719
												1	1	1.42062		1	0	4.61007		1	1	6.45443
												1	1	2.07562		1	0	0.257207		1	1	6.03205
												1	1	0.496947		1	0	4.85814		1	1	8.04418
												1	1	2.78943		1	0	4.36665		1	1	8.22105
												1	0	0.791478		1	0	5.00677		1	1	9.04289
												1	1	2.89679		1	0	1.39087		1	0	1.97282
												1	0	4.14777		1	0	3.51711		1	1	4.79714
												1	0	6.31835		1	0	2.66079		1	1	5.0656
												1	0	2.77745		1	0	0.24195		1	0	1.13097
												1	1	1.62575		1	0	3.08944		1	1	4.9098
												1	0	4.60244		1	0	4.07791		1	0	0.92303
												1	0	5.20378		1	1	3.30028		1	1	7.19542
												1	1	4.11601		1	0	2.56187		1	1	3.75003
												1	1	1.94149		1	0	1.11727		1	1	4.42351
												1	0	1.68319		1	0	2.12756		1	1	7.89246
												1	0	-0.0329689		1	0	4.59482		1	1	7.17251
												1	1	4.94349		1	0	2.98558		1	1	4.41465
												1	1	1.96117		1	0	3.06606		1	1	6.56451
												1	0	2.00621		1	0	1.16271		1	0	2.46368
												1	0	0.648402		1	0	2.75975		1	1	5.2203
												1	1	2.1662		1	0	3.67122		1	1	7.20578
												1	0	1.96351		1	0	1.81664		1	1	6.4712
												1	0	3.30294		1	0	2.41259		1	1	8.41377
												1	1	3.22902		1	1	2.38014		1	1	2.9473
												1	0	1.32855		1	0	2.94074		1	1	5.44606
												1	1	2.08701		1	0	4.6655		1	1	2.80214
												1	0	3.42964		1	0	3.56682		1	1	5.44879
												1	1	0.976104		1	0	3.22769		1	1	4.03309
												1	0	3.8711		1	0	4.20031		1	1	3.1286
												1	1	1.0247		1	0	4.13152		1	1	4.97912
												1	0	1.51392		1	0	2.39117		1	1	4.91976
												1	0	1.55911		1	1	1.50627		1	1	4.19734
												1	0	1.28619		1	1	-0.587931		1	1	7.92257
												1	1	2.66688		1	0	3.06311		1	1	3.78794
												1	1	1.91336		1	0	2.65492		1	1	2.97182
												1	1	3.88401		1	0	2.96338		1	1	2.6789
												1	0	1.48314		1	0	2.76739		1	1	6.9824
												1	0	1.2248		1	0	3.9346		1	1	8.00055
												1	1	5.12796		1	0	1.50381		1	1	4.27259
												1	0	3.19109		1	1	0.293163		1	1	5.82408
												1	1	2.54926		1	1	2.44858		1	1	3.97785
												1	1	3.17497		1	0	1.43534		1	1	3.46848
												1	1	0.611613		1	0	3.24005		1	1	2.97248
												1	0	2.80968		1	0	2.98327		1	1	2.60603
												1	0	2.5732		1	0	4.08484		1	1	3.96864
												1	1	2.13402		1	0	1.14247		1	1	3.99322
												1	0	1.51198		1	1	0.820508		1	1	4.43843
												1	0	1.92364		1	0	2.2831		1	1	3.81896
												1	0	1.84788		1	0	4.24523		1	1	5.30654
												1	0	3.87853		1	0	2.13028		1	1	5.0334
												1	0	1.06201		1	0	0.633013		1	1	4.1307
												1	0	1.35411		1	0	0.704727		1	1	2.75178
												1	1	0.117854		1	0	1.03992		1	1	5.26726
												1	1	2.36927		1	0	3.77132		1	0	0.79222
												1	1	2.75918		1	0	3.94235		1	1	5.68205
												1	1	1.72194		1	0	1.7723		1	0	2.11635
												1	0	1.75266		1	0	3.05245		1	1	4.84063
												1	0	1.21896		1	0	0.516785		1	1	3.39293
												1	1	1.01653		1	0	3.0106		1	1	4.59192
												1	0	2.3731		1	0	4.05875		1	1	6.04988
												1	0	0.868504		1	0	2.66373		1	0	-0.632591
												1	1	2.09417		1	1	0.173264		1	1	5.30559
												1	0	2.13895		1	0	2.78603		1	1	2.66903
												1	0	2.74427		1	0	2.4811		1	1	7.68808
												1	1	4.31296		1	0	2.2813		1	1	8.87847
												1	1	1.33275		1	0	2.39643		1	1	4.37035
												1	1	2.34179		1	0	3.01573		1	1	6.18908
												1	0	3.83157		1	0	2.56119		1	1	2.57009
												1	0	4.5596		1	0	1.46938		1	1	3.86576
												1	0	2.85629		1	0	4.48555		1	1	3.16073
												1	0	2.80816		1	0	0.785993		1	1	6.50722
												1	1	3.24661		1	0	4.32508		1	1	2.87183
												1	0	3.62626		1	0	3.99555		1	1	2.95382
												1	0	1.83962		1	0	3.21667		1	1	8.81557
												1	0	5.15202		1	0	1.56022		1	0	0.433858
												1	0	2.85224		1	0	4.83021		1	1	3.76856
												1	0	4.00037		1	0	2.05615		1	0	2.22352
												1	1	0.460565		1	0	3.13569		1	0	0.226434
												1	1	2.8409		1	0	4.14225		1	1	5.16895
												1	0	3.73889		1	1	1.30493		1	1	9.72821
												1	1	1.56195		1	0	4.14743		1	1	9.00342
												1	0	3.11982		1	0	3.90473		1	1	7.59528
												1	0	4.52604		1	0	3.16809		1	1	5.20308
												1	0	1.80844		1	1	0.90493		1	1	6.4249
												1	1	3.69246		1	0	1.56398		1	1	5.83244
												1	0	2.11557		1	0	3.43998		1	1	3.18485
												1	0	0.387754		1	0	2.73164		1	1	4.8164
												1	0	1.87513		1	1	2.53988		1	1	6.1258
												1	0	4.90598		1	0	0.771905		1	1	5.40316
												1	0	3.06851		1	0	6.60432		1	1	4.85077
												1	0	3.17356		1	1	2.66003		1	1	7.48397
												1	0	2.21423		1	0	4.19473		1	1	3.84126
												1	0	2.67923		1	0	5.25386		1	1	5.59862
												1	0	2.34815		1	0	3.11997		1	1	4.79572
												1	0	2.07523		1	0	3.44721		1	1	5.72362
												1	1	2.67411		1	1	1.06801		1	1	7.63872
												1	0	3.65213		1	0	3.21486		1	0	0.582084
												1	0	2.86792		1	0	3.47643		1	1	5.63211
												1	0	4.06711		1	0	2.03755		1	1	3.56073
												1	1	3.13007		1	0	2.62405		1	1	4.75695
												1	0	4.01123		1	0	4.04477		1	1	6.89665
												1	1	2.57971		1	0	0.978681		1	1	3.32386
												1	0	2.32766		1	0	3.75888		1	1	6.81327
												1	1	0.636178		1	0	1.29163		1	1	4.21122
												1	0	3.74646		1	0	3.50627		1	0	0.765021
												1	0	2.62417		1	0	1.05057		1	1	3.32492
												1	0	1.59964		1	0	3.37632		1	1	6.30248
												1	1	3.82085		1	0	3.43423		1	1	4.03624
												1	0	4.3418		1	0	1.36809		1	1	2.66035
												1	0	3.88652		1	0	3.49		1	1	3.45821
												1	1	2.0352		1	0	2.35564		1	1	10.3482
												1	1	4.04885		1	0	2.79028		1	1	5.85058
												1	0	2.4441		1	0	1.78982		1	1	9.77357
												1	1	0.925768		1	0	0.545153		1	1	9.29677
												1	0	1.94146		1	0	2.46484		1	1	5.18032
												1	1	2.26837		1	0	-0.116692		1	1	3.90434
												1	1	2.746		1	1	2.84792		1	1	7.04043
												1	1	0.261746		1	0	5.3054		1	1	2.93907
												1	1	1.18379		1	0	2.62346		1	1	2.59829
												1	1	1.77055		1	0	2.66126		1	1	4.97604
												1	0	3.64044		1	0	2.39062		1	0	-0.0477518
												1	1	2.83326		1	0	3.22362		1	1	4.19229
												1	0	0.307348		1	0	2.41706		1	1	6.17002
												1	0	-0.104653		1	0	1.49946		1	0	-2.05735
												1	1	0.831883		1	0	2.94261		1	1	2.93891
												1	1	2.68717		1	0	1.35507		1	1	8.5186
												1	0	2.26085		1	0	2.63718		1	1	3.23844
												1	1	3.3195		1	0	3.25134		1	0	1.32078
												1	1	1.56653		1	0	3.92191		1	1	4.66266
												1	1	2.34021		1	0	1.92031		1	1	5.62351
												1	1	2.36355		1	0	0.455548		1	1	3.23252
												1	1	3.50071		1	0	2.10099		1	1	3.17765
												1	0	3.52767		1	0	2.85599		1	1	9.99043
												1	0	3.38312		1	0	5.34264		1	1	6.67241
												1	1	2.22656		1	0	3.28269		1	1	2.77281
												1	0	1.68095		1	1	2.03527		1	0	1.06636
												1	1	4.03248		1	0	3.3987		1	1	3.34621
												1	1	2.83576		1	0	1.02557		1	1	6.21202
												1	1	1.2615		1	0	3.67056		1	1	3.29573
												1	0	2.52613		1	0	4.18125		1	1	2.77853
												1	0	4.36164		1	0	1.33507		1	1	5.76323
												1	0	3.98701		1	0	3.60938		1	1	3.88578
												1	0	2.59686		1	0	4.12112		1	1	4.64017
												1	0	4.27012		1	1	1.06278		1	1	2.95762
												1	1	0.527542		1	0	3.57092		1	1	4.00509
												1	0	4.84556		1	0	1.9297		1	0	1.54961
												1	1	3.42312		2	1	3.31086		1	1	7.03007
												1	0	2.83884		2	0	2.0914		1	1	2.96008
												1	0	0.991013		2	1	1.972		1	0	2.07083
												1	0	3.3537		2	1	2.03018		1	1	5.78667
												1	1	1.18956		2	0	2.22415		1	1	3.73422
												1	0	4.09646		2	0	1.082		1	1	5.35114
												1	1	4.05615		2	0	1.29479		1	1	2.63871
												1	0	1.6653		2	0	2.85259		1	1	5.14577
												1	1	3.17384		2	0	0.983626		1	1	4.34752
												1	0	3.07956		2	0	3.71946		1	1	5.23579
												1	1	1.80007		2	1	2.15681		1	1	7.77726
												1	1	3.64365		2	0	4.76289		1	1	4.38256
												1	0	3.11087		2	1	0.672099		1	1	7.86286
												1	1	0.384434		2	1	1.48563		1	1	4.44412
												1	0	5.85136		2	0	1.53017		1	1	8.09851
												1	0	3.17999		2	1	4.60467		1	0	1.80605
												1	1	3.98038		2	1	3.91722		1	1	6.76401
												1	0	3.77554		2	1	2.60382		1	1	5.01186
												1	1	3.47305		2	0	1.40858		1	1	6.46929
												1	1	3.41851		2	1	2.89738		1	1	7.27691
												1	1	1.4512		2	1	4.35943		1	1	3.94807
												1	0	4.55988		2	1	0.818882		1	1	8.15693
												1	1	3.98368		2	1	0.121402		1	1	7.98072
												1	1	2.88175		2	1	1.35637		1	1	3.70553
												1	0	3.35119		2	0	3.89282		1	1	5.66297
												1	0	2.03703		2	1	1.7648		1	0	1.6912
												1	0	3.05866		2	1	1.70045		1	1	9.62409
												1	0	0.865589		2	1	0.945367		1	1	6.87687
												1	1	2.16598		2	1	2.82518		1	1	6.28659
												1	1	1.11797		2	0	2.12221		1	1	4.19646
												1	0	3.0221		2	0	1.79668		1	1	9.50109
												1	0	0.341734		2	0	3.82155		1	1	3.91306
												1	0	2.59206		2	0	2.66413		1	1	5.10534
												1	1	2.45938		2	0	2.14504		1	1	7.37583
												1	0	3.09415		2	1	1.81937		1	1	7.72174
												1	1	3.07921		2	1	3.94918		1	1	9.88441
												1	1	3.21434		2	0	2.41554		1	1	5.00203
												1	0	2.37231		2	1	1.27543		1	1	5.06337
												1	0	2.50361		2	0	3.0157		1	1	6.34316
												1	1	1.05343		2	1	3.79226		1	1	4.89477
												1	0	1.21543		2	0	1.984		1	1	7.55555
												1	0	3.05896		2	0	3.71199		1	1	7.20788
												1	0	1.01734		2	1	3.08495		1	0	2.43104
												1	1	3.83354		2	1	1.55175		1	1	4.88059
												1	1	1.42777		2	0	3.56526		1	1	5.41903
												1	1	4.69412		2	0	1.57765		1	1	5.53691
												1	1	1.78433		2	0	1.55993		1	1	4.47781
												1	0	1.49619		2	0	3.40527		1	0	-1.67951
												1	0	3.28985		2	0	2.41947		1	1	5.80564
												1	0	3.24093		2	0	1.7602		1	1	3.83288
												1	1	1.8278		2	0	2.8661		1	1	3.94114
												1	1	1.26188		2	0	4.08556		1	1	6.1996
												1	0	2.02241		2	1	2.0611		1	0	1.58524
												1	1	2.56113		2	0	4.1378		1	1	5.48714
												1	0	2.28472		2	0	1.48955		1	1	3.66618
												1	0	5.59055		2	1	5.02364		1	1	3.41928
												1	1	2.48366		2	0	3.7488		1	1	4.01414
												1	1	4.29865		2	1	1.15913		1	1	4.4422
												1	1	1.81829		2	1	1.86132		1	0	0.719524
												1	0	0.0530267		2	0	3.1569		1	1	8.26106
												1	1	1.89598		2	0	1.11408		1	1	6.03393
												1	1	2.83962		2	0	1.02111		1	1	9.07871
												1	0	5.02465		2	1	3.17807		1	1	5.68569
												1	1	4.98215		2	1	3.4407		1	1	5.6305
												1	0	2.96156		2	1	4.36045		1	1	7.70223
												1	0	4.01173		2	1	4.16481		1	1	6.51247
												1	1	1.32368		2	1	4.5759		1	1	5.57286
												1	1	3.41411		2	1	3.04035		1	1	6.55723
												1	0	2.14198		2	1	1.75398		1	1	2.85266
												1	1	1.91418		2	1	-0.292624		1	0	-0.524039
												1	1	2.35772		2	0	1.6244		1	0	1.19071
												1	0	3.61802		2	1	3.58177		1	0	2.00916
												1	0	1.14751		2	0	1.81944		1	0	1.17095
												1	0	2.67351		2	0	2.23019		1	1	5.27543
												1	0	1.59902		2	1	2.2195		1	1	5.6873
												2	0	0.759716		2	1	0.264253		1	1	6.06037
												2	0	0.86611		2	0	3.33656		1	1	3.40693
												2	1	1.95362		2	0	2.76429		1	1	4.94473
												2	0	1.18289		2	0	4.46265		1	1	4.50944
												2	0	2.72558		2	1	1.06246		1	1	5.15996
												2	0	1.64234		2	0	1.05732		1	1	8.2101
												2	1	0.182947		2	1	0.672879		1	1	2.89012
												2	1	2.70122		2	0	3.10132		1	1	8.49332
												2	1	2.04097		2	0	1.96088		1	1	3.41113
												2	1	2.50073		2	0	2.50305		1	1	7.03074
												2	0	4.81578		2	1	1.51269		1	1	6.66127
												2	0	1.2912		2	1	0.43399		1	1	6.07907
												2	0	1.20592		2	1	2.9273		1	1	5.71154
												2	1	3.85206		2	1	2.97074		1	1	4.41778
												2	1	4.81237		2	0	2.6761		1	1	6.64555
												2	0	4.35535		2	0	0.902347		1	1	5.29782
												2	1	1.51054		2	0	3.20306		1	1	3.1147
												2	1	3.63335		2	1	1.85196		1	1	2.92681
												2	1	3.3496		2	0	1.47721		2	1	2.31733
												2	0	1.5972		2	1	3.06831		2	0	-2.09182
												2	1	0.539525		2	1	1.09601		2	1	0.36795
												2	1	-0.101295		2	0	2.83229		2	1	4.06653
												2	1	2.8508		2	1	5.81933		2	1	2.32438
												2	0	1.8309		2	1	1.65753		2	0	-0.79942
												2	1	1.12784		2	0	2.5479		2	0	-0.58828
												2	0	-0.528924		2	0	3.66286		2	0	-1.93836
												2	0	3.29926		2	1	2.87321		2	1	2.64118
												2	1	2.19589		2	0	1.64485		2	1	4.33716
												2	1	2.59325		2	0	1.80085		2	0	-0.180797
												2	0	2.01774		2	0	0.673838		2	0	1.30515
												2	0	2.42362		2	0	0.760298		2	1	-1.42148
												2	0	0.900039		2	1	2.0733		2	1	6.38913
												2	0	2.99003		2	0	0.707829		2	0	0.527912
												2	0	1.83914		2	0	2.80095		2	1	0.928867
												2	0	3.18946		2	1	3.27949		2	0	1.82173
												2	1	2.8608		2	0	2.97842		2	0	-1.82049
												2	0	4.0673		2	0	2.04754		2	0	2.19881
												2	0	0.651061		2	1	3.97082		2	1	0.822147
												2	0	4.90224		2	1	2.81398		2	1	1.93114
												2	0	3.55418		2	0	0.797277		2	0	0.871147
												2	0	2.6495		2	0	0.795657		2	1	0.134961
												2	0	2.78995		2	0	1.73498		2	0	-0.324102
												2	1	2.76148		2	0	3.2692		2	1	6.29109
												2	0	2.39289		2	0	3.9688		2	1	3.43402
												2	1	2.73683		2	0	1.9784		2	1	4.02204
												2	0	2.13283		2	1	2.14042		2	1	2.67403
												2	0	3.34176		2	0	2.57221		2	1	3.1433
												2	0	4.07677		2	0	2.63536		2	1	0.782444
												2	0	2.20948		2	0	2.7619		2	1	-0.616461
												2	1	2.76716		2	0	1.33623		2	1	2.0843
												2	1	1.74891		2	0	2.14945		2	1	6.90976
												2	1	3.13258		2	0	4.18631		2	1	2.83837
												2	0	2.31295		2	0	2.55393		2	1	0.951434
												2	1	1.39727		2	1	2.98417		2	1	5.46447
												2	1	2.15292		2	0	2.08225		2	0	0.595147
												2	0	2.61038		2	1	1.89957		2	1	4.64606
												2	0	0.808395		2	1	3.70102		2	1	3.37908
												2	1	3.59439		2	1	5.71033		2	1	1.38114
												2	0	2.45793		2	1	2.58103		2	0	0.661326
												2	0	3.49734		2	0	2.3007		2	0	0.544752
												2	1	3.40468		2	1	5.03792		2	0	1.53486
												2	0	2.52424		2	1	2.97675		2	1	6.43291
												2	0	1.85805		2	0	2.28774		2	1	3.67887
												2	0	0.490183		2	1	3.05021		2	0	0.592515
												2	1	1.19094		2	0	2.20963		2	0	0.953402
												2	0	1.54785		2	1	3.24891		2	1	0.408223
												2	0	0.997031		2	0	1.56115		2	1	1.52432
												2	1	1.70622		2	1	2.34866		2	0	1.23267
												2	1	3.31816		2	1	2.8375		2	0	0.447652
												2	0	-0.144281		2	1	3.1235		2	0	-0.530202
												2	0	4.55814		2	0	5.84764		2	0	2.1146
												2	0	3.68796		2	1	4.60218		2	1	3.13351
												2	0	1.9644		2	1	1.6484		2	1	1.11196
												2	0	1.52277		2	1	0.964115		2	1	2.77882
												2	0	2.65779		2	1	1.73744		2	1	2.73166
												2	0	1.39506		2	0	3.84695		2	0	-1.23015
												2	0	2.23082		2	1	2.08492		2	1	1.18878
												2	0	3.25996		2	1	1.21771		2	1	0.416467
												2	1	2.14856		2	1	1.52657		2	1	1.31544
												2	0	0.971094		2	1	2.94348		2	0	2.26129
												2	0	3.55342		2	0	2.15955		2	0	-1.26314
												2	0	4.02942		2	1	2.65709		2	0	-0.211051
												2	0	2.80649		2	0	2.44213		2	0	-3.95737
												2	1	2.32503		2	0	2.81551		2	1	0.381124
												2	0	3.83896		2	0	2.78874		2	0	0.307592
												2	0	1.32783		2	1	0.574989		2	0	-0.077747
												2	0	3.62834		2	0	2.9274		2	1	1.52639
												2	1	4.03689		2	1	3.15061		2	0	2.24604
												2	0	1.5816		2	1	2.37773		2	1	2.94534
												2	0	2.02508		2	1	3.69367		2	1	3.51553
												2	0	5.50836		2	0	1.94299		2	1	1.7353
												2	1	3.10312		2	1	3.06976		2	1	6.29137
												2	1	2.46984		2	1	2.5358		2	0	-2.06148
												2	0	2.77588		2	0	2.79264		2	1	-0.864454
												2	1	4.59781		2	0	1.91298		2	0	0.802876
												2	0	2.31987		2	1	2.29894		2	0	-0.311334
												2	0	0.00467384		2	0	2.343		2	1	2.04443
												2	0	1.5517		2	0	1.33232		2	0	-2.70642
												2	1	0.876281		2	0	2.33515		2	0	0.255961
												2	0	3.13649		2	1	3.13373		2	0	2.41375
												2	1	0.709194		2	0	1.78818		2	1	1.79982
												2	0	0.056289		2	0	2.79289		2	0	-2.41603
												2	0	0.531089		2	0	3.16956		2	1	2.12322
												2	0	2.40839		2	0	1.52756		2	1	3.71174
												2	0	1.68084		2	1	0.183529		2	0	1.69157
												2	0	1.23956		2	0	5.27865		2	1	2.35443
												2	0	3.12776		2	0	1.93283		2	0	2.35029
												2	1	3.42744		2	0	2.50728		2	0	-0.564075
												2	1	2.81379		2	0	1.62241		2	1	3.21613
												2	0	2.51479		2	0	1.79983		2	0	0.82727
												2	0	2.68598		2	0	1.08344		2	1	3.57516
												2	1	3.73485		2	0	1.76719		2	0	1.92225
												2	0	1.82587		2	1	0.628842		2	1	-0.873061
												2	0	3.83537		2	0	1.68223		2	0	1.26342
												2	0	1.11952		2	1	3.7645		2	0	-1.2583
												2	1	2.24566		2	1	2.30515		2	0	2.2661
												2	1	3.27765		2	0	3.46252		2	1	-2.2946
												2	1	1.62817		2	0	3.3534		2	1	1.14341
												2	1	2.18058		2	0	3.14008		2	0	-0.61842
												2	0	5.05523		2	0	3.34362		2	0	1.82955
												2	1	2.86712		2	0	2.74631		2	1	-2.0356
												2	1	2.50479		2	1	3.79561		2	0	0.411051
												2	1	2.79795		2	1	2.21634		2	1	4.63853
												2	0	0.810041		2	0	2.22801		2	0	0.857559
												2	0	1.32432		2	0	3.00259		2	0	-1.80568
												2	1	4.12514		2	1	3.99287		2	1	1.13862
												2	1	1.53375		2	0	1.3339		2	0	-0.0331445
												2	0	1.48541		2	1	2.01688		2	1	1.31391
												2	0	2.92039		2	1	4.85705		2	0	1.63071
												2	0	1.5406		2	1	1.28197		2	0	2.0366
												2	1	2.58417		2	0	2.00477		2	1	2.9792
												2	0	2.57579		2	1	0.738629		2	1	1.70959
												2	1	2.38134		2	1	4.71131		2	0	1.80458
												2	0	2.92806		2	1	3.47132		2	0	-0.912325
												2	0	2.24325		2	0	2.69782		2	0	1.92574
												2	0	2.57479		2	0	2.64874		2	1	3.73089
												2	0	2.72033		2	0	2.36691		2	1	1.86383
												2	1	2.68671		2	1	0.456638		2	1	1.62777
												2	1	2.40147		2	0	1.58731		2	0	1.70399
												2	1	1.29842		2	1	0.63726		2	1	5.57225
												2	0	2.19491		2	0	0.666518		2	1	1.04036
												2	0	2.57857		2	0	4.70645		2	1	1.41761
												2	0	4.00183		2	1	1.59089		2	1	3.51835
												2	1	0.853339		2	0	1.82858		2	1	3.24779
												2	1	1.98755		2	0	2.07304		2	0	2.07661
												2	1	3.09087		2	0	4.08589		2	1	4.83373
												2	0	1.5728		2	1	6.15236		2	0	2.28755
												2	1	1.82656		2	1	0.638255		2	0	1.23716
												2	1	2.3853		2	0	0.615031		2	1	4.24554
												2	0	2.23767		2	1	0.071211		2	1	2.0243
												2	1	2.7876		2	0	2.72711		2	1	3.79919
												2	1	2.46742		2	0	6.32387		2	1	3.23346
												2	0	0.715456		2	0	1.43723		2	1	0.300737
												2	0	3.55134		2	1	0.792087		2	0	2.02311
												2	1	1.33856		2	0	1.75642		2	0	1.506
												2	0	3.39411		2	1	-0.0169951		2	0	-0.0131617
												2	1	3.98562		2	1	4.32516		2	0	0.790208
												2	1	3.69357		2	1	2.17984		2	0	0.977891
												2	0	4.41395		2	0	5.06002		2	0	1.63542
												2	1	1.92555		2	0	3.40189		2	0	2.31841
												2	0	0.927239		2	1	2.04615		2	1	4.38328
												2	0	2.09671		2	0	1.22775		2	0	1.92933
												2	0	2.03137		2	0	0.379055		2	0	-1.39448
												2	0	0.96966		2	0	4.52099		2	1	2.23259
												2	1	1.71655		2	0	0.559832		2	1	5.3677
												2	1	3.60433		2	0	3.6705		2	1	-0.2452
												2	0	1.50613		2	0	2.89392		2	0	2.01715
												2	0	2.924		2	0	1.37567		2	0	-2.63839
												2	1	2.09594		2	1	1.09501		2	1	4.7408
												2	0	1.46555		2	0	2.1079		2	1	2.64399
												2	0	0.221915		2	0	2.2269		2	1	1.92838
												2	0	0.607306		2	0	1.40137		2	1	-1.27534
												2	0	3.64183		2	0	0.616846		2	1	-0.46756
												2	1	2.33764		2	1	2.14554		2	1	2.60021
												2	0	1.60748		2	0	2.54949		2	1	4.67636
												2	0	2.21537		2	1	1.70719		2	0	1.38681
												2	1	3.58188		2	0	1.0658		2	1	3.12149
												2	0	1.97907		2	0	1.90484		2	1	0.697429
												2	0	3.34649		2	1	3.6986		2	0	2.3104
												2	0	4.1942		2	0	1.58034		2	1	-0.268727
												2	1	2.67509		2	0	1.61824		2	0	-0.971436
												2	1	2.68439		2	0	2.95115		2	1	4.6321
												2	0	2.57074		2	0	1.4022		2	1	7.67328
												2	0	3.76981		2	0	2.22966		2	0	2.06471
												2	0	0.687056		2	1	3.83826		2	0	1.86808
												2	1	3.51994		2	1	2.1586		2	0	2.14551
												2	0	2.12796		2	0	2.70959		2	0	1.22601
												2	0	3.25907		2	1	2.39681		2	0	1.67619
												2	1	2.20105		2	0	2.16547		2	1	-1.8967
												2	1	2.69743		2	1	1.93008		2	1	-0.168004
												2	1	0.754991		2	1	3.2619		2	1	1.05818
												2	1	0.373794		2	0	3.02779		2	1	3.95007
												2	0	0.423439		2	0	2.09711		2	1	3.4357
												2	1	4.29661		2	0	2.77857		2	1	2.81431
												2	1	3.57777		2	0	2.68089		2	1	0.322516
												2	0	2.24147		2	0	1.2326		2	1	4.89825
												2	0	1.36029		2	0	1.84198		2	1	0.752856
												2	0	2.66248		2	0	-0.0871773		2	1	3.37615
												2	0	1.06066		2	1	4.11379		2	1	5.0983
												2	0	-0.603218		2	1	3.08322		2	1	5.37414
												2	0	1.00516		2	1	2.08304		2	1	5.22365
												2	0	4.08454		2	1	3.35519		2	1	0.31076
												2	0	2.02117		2	1	3.64536		2	1	2.85355
												2	0	0.908736		2	0	2.66608		2	1	3.48309
												2	0	4.40444		2	0	4.04933		2	1	0.383744
												2	0	3.84301		2	1	2.27827		2	0	-0.384803
												2	0	6.73712		2	1	2.05009		2	1	0.780441
												2	0	-0.115558		2	1	2.85912		2	0	-1.23426
												2	1	0.85584		2	0	3.67807		2	1	-2.48964
												2	1	4.27477		2	0	1.48589		2	0	1.30432
												2	1	5.7625		2	0	1.85928		2	1	0.599063
												2	1	1.57773		2	1	3.57498		2	1	2.6997
												2	1	0.869023		2	1	2.41941		2	0	0.905179
												2	1	2.12008		2	1	0.91788		2	1	-0.299943
												2	1	2.00855		2	0	1.57572		2	1	3.82429
												2	0	2.33231		2	1	4.16692		2	0	0.477851
												2	1	3.34685		2	1	2.17014		2	1	-1.00245
												2	1	3.95381		2	0	2.07677		2	1	-1.09035
												2	0	2.35031		2	0	2.38223		2	0	2.07291
												2	1	4.23075		2	0	2.69232		2	0	-1.39065
												2	0	1.1201		2	0	1.43752		2	1	3.80488
												2	0	2.11241		2	0	3.48073		2	1	9.16415
												2	1	0.841398		2	1	1.6005		2	1	1.79056
												2	0	4.32136		2	1	2.2873		2	1	2.14694
												2	1	3.00145		2	0	1.53368		2	0	1.19055
												2	0	2.62775		2	0	2.71484		2	1	4.48576
												2	0	1.69522		2	0	4.07557		2	1	3.66077
												2	0	1.47929		2	0	4.11252		2	1	-0.789722
												2	0	1.76928		2	1	2.66801		2	1	-0.962469
												2	0	0.779699		2	0	1.70628		2	1	6.74266
												2	1	0.806252		2	1	3.36791		2	0	-1.15651
												2	0	1.89871		2	0	2.22359		2	0	0.312536
												2	0	1.67644		2	1	4.19437		2	0	1.8122
												2	0	1.46148		2	1	1.98184		2	1	-2.63647
												2	1	0.772571		2	0	1.98094		2	1	0.496478
												2	0	2.18381		2	0	2.2685		2	0	0.656186
												2	0	5.1717		2	0	2.99409		2	0	2.15702
												2	0	0.500091		2	1	1.2803		2	1	1.50987
												2	0	2.41963		2	1	1.29172		2	0	1.82378
												2	0	0.878882		2	1	1.79242		2	0	1.81173
												2	0	1.64569		2	1	3.09211		2	1	-1.88359
												2	1	2.40542		2	1	4.36944		2	1	3.70323
												2	0	2.80296		2	1	2.19661		2	1	-0.632502
												2	1	1.35518		2	1	3.91618		2	0	2.21774
												2	0	5.13719		2	0	0.696869		2	0	1.87399
												2	1	2.27254		2	1	1.6928		2	0	1.36207
												2	1	1.71815		2	0	2.01614		2	0	1.80224
												2	1	2.60995		2	1	3.3937		2	1	-0.469502
												2	1	1.89603		2	1	5.04172		2	1	0.588286
												2	1	3.45671		2	0	3.96293		2	0	-0.901943
												2	0	1.80877		2	1	1.63681		2	0	0.835222
												2	0	1.87767		2	0	2.77694		2	1	0.281781
												2	0	4.32218		2	1	1.82069		2	1	-0.883122
												2	0	-0.156163		2	0	2.19236		2	1	4.54024
												2	0	-1.09585		2	0	3.33019		2	0	1.46898
												2	1	2.71177		2	0	3.49349		2	1	5.07438
												2	0	4.74436		2	0	2.11361		2	1	0.746182
												2	1	2.21508		2	0	0.326787		2	1	1.31914
												2	0	4.27785		2	1	3.24355		2	1	3.21623
												2	0	3.5459		2	1	1.53575		2	0	2.22473
												2	0	2.42845		2	0	1.02521		2	0	2.0638
												2	1	3.1145		2	0	3.49314		2	0	0.910712
												2	1	2.28405		2	0	4.70412		2	0	-0.987205
												2	0	3.76523		2	1	3.70958		2	1	6.30394
												2	1	3.68674		2	1	2.71887		2	1	1.88648
												2	1	3.76616		2	1	2.75322		2	1	0.912798
												2	0	1.44603		2	0	1.24014		2	1	0.85469
												2	1	1.47408		2	0	1.38937		2	1	4.81476
												2	0	2.25919		2	1	4.78777		2	1	2.36049
												2	0	1.39983		2	0	1.16059		2	1	2.47635
												2	0	0.520199		2	0	3.83793		2	1	5.25336
												2	0	0.609491		2	1	3.94205		2	1	6.21609
												2	0	4.10473		2	0	2.67217		2	1	8.37359
												2	1	2.6311		2	0	3.48166		2	1	2.77541
												2	1	0.643046		2	1	3.35721		2	1	3.67688
												2	1	1.88125		2	0	4.82668		2	0	2.43903
												2	0	1.9241		2	1	3.62376		2	0	2.05407
												2	0	2.43844		2	1	3.84002		2	1	4.3411
												2	0	2.27555		2	0	2.01267		2	1	0.409497
												2	1	3.45079		2	0	3.8244		2	1	5.36748
												2	0	0.732283		2	1	3.75375		2	0	1.57069
												2	1	3.40844		2	0	3.91135		2	0	-0.118305
												2	0	2.91626		2	0	1.27384		2	1	2.89052
												2	1	3.30701		2	0	2.87306		2	1	5.33742
												2	1	1.8584		2	1	0.625822		2	0	1.00617
												2	1	2.11996		2	0	1.64625		2	1	0.911579
												2	1	3.99814		2	0	4.44426		2	1	2.58494
												2	0	4.31635		2	0	2.1895		2	1	-0.540954
												2	1	2.3499		2	0	2.68005		2	0	2.24837
												2	0	1.65213		2	1	2.75871		2	0	-0.933034
												2	0	1.73453		2	0	1.66093		2	1	0.552451
												2	1	1.99699		2	1	3.20125		2	1	0.809071
												2	0	1.75534		2	0	1.75671		2	0	-2.67364
												2	0	3.95032		2	0	2.6904		2	0	1.9688
												2	1	2.30344		2	0	2.29008		2	1	0.10368
												2	1	3.68195		2	0	1.97531		2	0	2.11686
												2	0	3.69142		2	0	1.32605		2	1	0.417408
												2	1	2.07411		2	0	1.98127		2	1	2.67081
												2	0	2.82758		2	0	0.807854		2	1	-0.412358
												2	0	1.47635		2	0	1.59643		2	1	5.23847
												2	0	1.1219		2	1	3.83173		2	1	5.72168
												2	1	4.27488		2	1	4.77945		2	0	-0.770214
												2	1	5.16809		2	0	1.93024		2	0	-2.0133
												2	0	4.21503		2	0	2.31976		2	1	8.99877
												2	1	2.44183		2	1	2.45576		2	1	1.74228
												2	1	3.07519		2	1	1.70278		2	1	2.91631
												2	1	2.69394		2	0	3.24216		2	1	2.85894
												2	0	3.88437		2	0	4.25382		2	1	3.51469
												2	0	2.95579		2	1	2.6346		2	1	0.486402
												2	0	2.39307		2	0	3.74201		2	1	-0.410044
												2	1	2.74158		2	1	0.580427		2	0	2.408
												2	0	2.26402		2	1	4.48704		2	0	0.269675
												2	1	0.273257		2	0	5.4867		2	1	1.95489
												2	1	4.05288		2	0	4.46852		2	1	1.02349
												2	1	2.01649		2	1	1.76432		2	1	0.940772
												2	0	3.5025		2	0	2.49071		2	1	5.2486
												2	0	2.98068		2	0	2.59306		2	1	1.89631
												2	0	3.52987		2	1	0.110001		2	1	-2.09453
												2	1	1.99505		2	1	1.44959		2	0	1.00976
												2	1	2.03478		2	1	2.06255		2	1	1.23313
												2	0	1.64637		2	0	2.29525		2	0	-0.0797386
												2	1	1.11329		2	0	1.27173		2	1	2.78832
												2	0	0.517755		2	0	2.68545		2	1	5.72636
												2	0	3.57914		2	0	2.38031		2	1	3.05629
												2	0	2.89529		2	0	2.82923		2	1	2.53733
												2	0	3.20622		2	1	4.18264		2	0	0.771015
												2	1	3.75122		2	1	0.912753		2	1	2.76235
												2	0	2.11326		2	1	5.33747		2	0	0.989866
												2	1	3.18942		2	0	1.81284		2	0	1.62209
												2	1	4.20507		2	1	2.26179		2	0	-2.05862
												2	0	0.886359		2	1	2.20412		2	1	-0.435624
												2	0	1.14299		2	0	4.1754		2	1	1.938
												2	0	4.69035		2	1	2.92639		2	1	5.93556
												2	0	2.81165		2	0	1.48183		2	0	0.0410203
												2	1	5.57133		2	0	1.59383		2	0	1.37566
												2	0	2.7699		2	0	4.26492		2	0	2.18745
												2	0	4.22986		2	0	2.06714		2	0	0.644643
												2	0	2.56257		2	0	4.89059		2	1	6.91545
												2	0	4.0086		2	0	2.66796		2	0	1.91919
												2	0	1.3174		2	0	2.46918		2	0	1.68084
												2	1	2.42094		2	0	3.36285		2	0	0.304866
												2	0	3.82682		2	0	2.264		2	0	2.17537
												2	1	3.01143		2	1	3.12649		2	1	-1.53306
												2	0	1.89675		2	0	0.514927		2	1	1.59176
												2	0	2.53962		2	0	1.54739		2	0	0.698622
												2	0	-0.015483		2	0	1.53949		2	1	1.40499
												2	1	0.516828		2	0	-1.456		2	0	2.48757
												2	1	1.79047		2	0	0.918873		2	1	1.7043
												2	0	2.43149		2	0	3.71968		2	1	-0.171734
												2	1	3.59784		2	1	1.57022		2	1	-0.471041
												2	0	3.5994		2	1	2.38093		2	1	2.67421
												2	0	2.52461		2	0	2.91658		2	0	-1.09182
												2	0	2.25358		2	0	0.822779		2	0	-3.65637
												2	1	0.974158		2	1	2.36825		2	1	2.684
												2	0	1.16958		2	0	3.75572		2	0	0.651863
												2	0	2.74096		2	0	0.891827		2	0	2.23461
												2	1	4.28197		2	1	2.59432		2	0	1.31709
												2	0	1.70159		2	0	3.13339		2	0	-0.681295
												2	0	3.37691		2	1	3.08109		2	0	0.493334
												2	0	4.04503		2	0	1.86933		2	1	-1.51833
												2	0	2.43423		2	1	1.46543		2	0	0.27928
												2	0	2.71039		2	0	3.77139		2	1	1.30885
												2	0	3.69075		2	1	3.56409		2	0	0.768526
												2	0	0.248868		2	0	2.37068		2	1	-1.08953
												2	0	3.57412		2	0	2.25249		2	0	1.4224
												2	1	5.09099		2	1	3.1993		2	1	2.25276
												2	0	3.73078		2	1	1.49311		2	1	5.31649
												2	0	2.26129		2	0	3.37205		2	1	2.36613
												2	1	1.49939		2	0	2.52914		2	1	3.80377
												2	1	1.43875		2	0	2.19979		2	1	5.11349
												2	1	0.37471		2	1	0.801942		2	1	3.37591
												2	1	1.086		2	1	1.86101		2	0	1.31107
												2	0	3.28084		2	1	2.63057		2	1	2.74896
												2	1	1.74852		2	1	3.99973		2	0	1.03981
												2	1	1.16901		2	1	2.49149		2	0	-1.93572
												2	0	2.45433		2	1	0.756269		2	1	1.15558
												2	1	2.62624		2	0	2.11366		2	1	5.45573
												2	1	3.19636		2	0	1.69621		2	1	0.592087
												2	1	3.46912		2	1	3.04721		2	1	4.665
												2	0	0.506311		2	0	0.849543		2	1	-0.472286
												2	1	2.9754		2	1	1.43518		2	1	4.04214
												2	1	2.81239		2	0	0.857125		2	1	3.49065
												2	0	3.00327		2	1	2.09879		2	1	-2.88772
												2	0	1.66725		2	0	3.67289		2	1	6.1096
												2	1	2.66096		2	0	2.82611		2	0	0.00684718
												2	0	3.69243		2	0	3.52179		2	1	2.88544
												2	0	0.607304		2	0	3.00321		2	0	0.465164
												2	1	1.65567		2	1	-0.118082		2	0	0.365674
												2	1	3.04128		2	0	1.71707		2	1	7.47228
												2	0	2.34486		2	1	4.04629		2	1	-2.39891
												2	0	5.18023		2	0	2.49472		2	0	-1.1994
												2	0	2.0014		2	0	2.70629		2	1	1.525
												2	0	3.53954		2	1	2.123		2	1	-0.988835
												2	1	1.56812		2	0	0.744895		2	1	2.33735
												2	1	3.00875		2	0	0.904021		2	1	1.53689
												2	1	3.49677		2	1	0.229679		2	1	2.37749
												2	1	1.98511		2	1	1.29595		2	1	1.35819
												2	1	0.761585		2	0	1.45948		2	1	-3.88515
												2	0	0.147385		2	0	3.04209		2	1	1.32867
												2	1	1.00769		2	0	3.00678		2	0	-0.533278
												2	0	3.21445		2	0	2.62198		2	1	6.33998
												2	0	2.54557		2	1	2.31093		2	1	1.67319
												2	0	2.91165		2	1	2.98725		2	0	0.641717
												2	0	1.74255		2	0	2.51978		2	1	4.01788
												2	1	1.55045		2	0	2.33161		2	1	5.0927
												2	0	1.79021		2	0	2.47739		2	0	-0.739052
												2	1	2.30009		2	1	3.31149		2	0	-0.816041
												2	1	2.00921		2	1	2.58635		2	1	1.76153
												2	1	3.35837		2	1	-0.337335		2	0	-0.931443
												2	0	1.36003		2	1	2.86865		2	0	1.7377
												2	1	3.69052		2	0	3.35344		2	0	-1.38826
												2	0	2.43494		2	1	-0.0651069		2	0	2.43467
												2	1	2.98711		2	0	1.57681		2	1	1.62423
												2	1	3.32605		2	0	-0.694292		2	0	1.55153
												2	0	1.42865		2	1	3.24866		2	1	1.22825
												2	0	1.36546		2	0	2.60038		2	1	2.26229
												2	1	1.55083		2	1	1.84959		2	1	-0.262679
												2	0	1.87612		2	0	2.97629		2	1	6.72955
												2	0	3.54653		2	1	3.63338		2	1	0.965266
												2	1	2.09839		2	0	1.85535		2	1	2.57151
												2	1	3.30008		2	1	2.4182		2	1	7.14505
												2	1	0.731428		2	1	3.17881		2	1	-1.11739
												2	0	3.25592		2	1	2.31667		2	1	2.81669
												2	0	1.49237		2	0	4.08714		2	0	0.839841
												2	1	3.45102		2	0	1.24163		2	0	1.78535
												2	1	2.91965		2	0	0.961708		2	0	1.9497
												2	1	1.12255		2	1	5.58265		2	0	-0.194212
												2	1	2.53716		2	0	6.29645		2	0	-1.06236
												2	1	2.29824		2	0	2.65382		2	1	2.21014
												2	1	1.85926		2	0	0.394415		2	1	1.17215
												2	1	-0.396176		2	0	2.72857		2	1	4.42576
												2	0	1.65111		2	0	3.45744		2	1	5.74728
												2	0	1.27183		2	0	3.44909		2	1	-1.33047
												2	0	1.24129		2	1	0.369773		2	0	-0.490085
												2	0	3.76687		2	1	3.26658		2	1	0.168377
												2	0	2.31443		2	0	1.70165		2	0	0.661053
												2	0	3.77378		2	0	1.67003		2	0	1.18636
												2	0	5.52933		2	1	2.35774		2	0	0.470088
												2	0	2.51878		2	0	3.25253		2	1	0.679006
												2	0	3.33255		2	0	0.819254		2	0	2.21451
												2	1	2.4618		2	1	1.88787		2	0	1.72042
												2	1	3.16241		2	1	3.90611		2	1	2.07185
												2	0	1.51066		2	1	3.29902		2	0	2.35437
												2	0	1.64007		2	0	2.93241		2	1	4.2807
												2	1	1.2044		2	1	1.1422		2	0	-2.01915
												2	0	0.681107		2	0	2.435		2	0	0.241604
												2	0	2.6947		2	1	1.7607		2	1	2.41439
												2	0	1.70346		2	1	0.177201		2	1	-0.478977
												2	0	2.55223		2	0	1.25284		2	0	0.288921
												2	1	1.87683		2	0	2.76265		2	1	2.09504
												2	0	2.40507		2	0	2.69073		2	1	-2.16287
												2	0	1.81285		2	0	2.30481		2	0	-0.426696
												2	1	2.93304		2	0	0.915398		2	1	1.79905
												2	1	1.43497		2	0	2.09643		2	0	1.88215
												2	0	1.95785		2	0	1.32068		2	1	4.01777
												2	1	2.66603		2	0	0.943327		2	1	1.3292
												2	0	3.02703		2	0	3.30968		2	1	1.90105
												2	0	-0.63199		2	1	4.00229		2	1	2.3508
												2	0	3.09948		2	0	2.84883		2	1	5.5469
												2	0	3.20236		2	0	2.24662		2	1	0.169096
												2	0	-0.0120237		2	1	2.23872		2	1	6.07496
												2	0	1.07775		2	0	1.15694		2	0	1.27339
												2	1	-0.0148753		2	1	1.58817		2	1	3.21291
												2	0	2.89554		2	1	4.18663		2	1	4.95655
												2	1	1.74103		2	1	2.0198		2	1	3.82322
												2	0	2.66666		2	0	4.11556		2	1	4.57774
												2	0	3.68184		2	0	1.90406		2	1	5.9615
												2	0	3.11737		2	1	2.39418		2	1	5.43531
												2	0	2.03486		2	0	2.50563		2	0	1.61186
												2	1	1.70526		2	1	1.73577		2	1	0.381386
												2	1	3.3297		2	1	1.65457		2	1	-0.57408
												2	0	2.25192		2	1	4.45542		2	1	0.680373
												2	0	2.88895		2	0	4.80475		2	1	4.03704
												2	1	-0.788791		2	1	3.51985		2	1	2.93746
												2	0	1.94657		2	0	1.23971		2	0	1.4167
												2	1	5.26716		2	0	1.4816		2	1	4.49443
												2	0	3.15681		2	1	2.7773		2	1	-0.501283
												2	0	3.67915		2	0	2.14671		2	0	1.41174
												2	1	4.46711		2	1	2.47691		2	1	1.37944
												2	1	3.56847		2	0	3.70277		2	1	3.27933
												2	0	2.36852		2	1	4.49793		2	1	0.959731
												2	1	5.80539		2	0	1.26903		2	1	0.504138
												2	0	0.229571		2	0	2.45261		2	1	1.77332
												2	0	2.04003		2	0	3.21156		2	0	2.22874
												2	0	1.76231		2	1	3.55721		2	1	3.70912
												2	0	2.76977		2	0	-0.556148		2	0	-2.09413
												2	1	1.15343		2	0	1.14711		2	1	1.36218
												2	0	2.13494		2	1	2.26793		2	0	-2.99988
												2	0	3.444		2	0	3.06869		2	0	-1.30045
												2	0	2.34011		2	0	2.20491		2	1	-1.82935
												2	0	3.6461		2	1	2.50535		2	0	2.202
												2	1	2.61837		2	0	3.74253		2	0	1.32776
												2	1	5.06216		2	1	1.80824		2	1	2.18187
												2	1	3.02826		2	0	2.83844		2	1	2.21005
												2	0	1.90741		2	1	2.81682		2	1	-3.22787
												2	1	1.57107		2	1	1.42393		2	0	1.63765
												2	0	1.48074		2	0	1.9245		2	1	3.57842
												2	0	3.19217		2	0	3.09115		2	1	2.85039
												2	0	1.57847		2	0	1.44693		2	1	6.35408
												2	0	4.72719		2	1	4.99433		2	1	2.16888
												2	0	1.75408		2	1	4.30804		2	0	-3.73997
												2	0	1.80616		2	0	3.81924		2	1	0.615462
												2	0	2.68266		2	0	2.5909		2	1	2.36048
												2	0	3.28326		2	0	2.84649		2	0	2.02007
												2	0	4.51357		2	1	3.9414		2	1	5.1057
												2	0	1.81442		2	0	3.94423		2	0	-0.0502607
												2	1	2.9059		2	0	1.72209		2	0	0.736119
												2	0	1.22568		2	0	2.32871		2	0	1.17111
												2	0	0.693073		2	1	2.73917		2	1	4.26901
												2	0	2.9055		2	1	1.11716		2	1	1.5968
												2	1	1.04949		2	0	0.511793		2	0	0.994973
												2	0	3.44468		2	0	2.25141		2	1	0.602474
												2	0	2.36462		2	1	4.2685		2	0	1.9481
												2	1	2.5807		2	1	3.239		2	1	2.48318
												2	0	3.92835		2	0	3.10671		2	1	2.80368
												2	1	-0.143828		2	0	1.9621		2	1	3.72381
												2	1	1.83075		2	0	2.56558		2	1	3.01616
												2	0	2.11665		2	1	-0.0939784		2	0	1.38673
												2	1	5.1015		2	0	2.17627		2	0	1.21303
												2	0	3.28757		2	0	3.64941		2	0	0.126538
												2	1	1.60295		2	1	2.20089		2	1	2.12528
												2	0	3.00703		2	0	4.13025		2	0	0.0290376
												2	0	2.54081		2	0	1.73056		2	0	-1.58336
												2	0	2.87543		2	1	0.787298		2	0	-0.119083
												2	0	3.12607		2	1	4.23698		2	0	1.75655
												2	1	4.06485		2	0	2.1239		2	0	2.4791
												2	0	1.71968		2	0	2.61738		2	1	2.70669
												2	0	0.772981		2	0	2.28012		2	0	0.30216
												2	1	3.30417		2	0	2.16263		2	1	4.0948
												2	0	1.24046		2	1	3.11589		2	1	-0.954662
												2	0	0.961762		2	0	2.36214		2	0	-1.03731
												2	0	0.261969		2	0	3.19852		2	1	2.15121
												2	1	2.29065		2	0	1.95295		2	0	2.30339
												2	1	1.79568		2	0	3.57882		2	1	4.49317
												2	1	1.43887		2	0	0.986923		2	0	0.686477
												2	0	1.09822		2	0	3.19847		2	1	4.34314
												2	0	4.2804		2	0	1.44873		2	0	0.355631
												2	0	1.7062		2	0	2.74581		2	0	1.23505
												2	1	3.17574		2	0	1.3461		2	1	2.258
												2	1	3.47335		2	0	2.58624		2	1	4.51666
												2	0	1.54919		2	1	1.09877		2	0	0.657174
												2	0	4.90061		2	0	2.2704		2	0	-2.75658
												2	0	2.13114		2	1	3.69418		2	0	1.5601
												2	0	3.49259		2	0	2.20739		2	0	-1.92479
												2	1	3.61363		2	1	1.62661		2	1	2.55851
												2	0	3.57807		2	0	2.13933		2	1	0.992723
												2	1	3.67763		2	1	1.73301		2	1	1.10087
												2	0	3.33825		2	0	4.21706		2	0	-0.198676
												2	0	3.16688		2	1	2.0675		2	0	1.64949
												2	0	4.87719		2	0	2.95722		2	1	0.778673
												2	0	1.23964		2	1	2.54879		2	1	1.04238
												2	0	0.973051		2	0	1.67834		2	1	0.746208
												2	1	2.31048		2	0	2.55347		2	0	-0.745011
												2	0	2.51024		2	1	2.00815		2	0	-0.125255
												2	0	0.81498		2	1	4.25801		2	1	3.10192
												2	0	-0.0185519		2	0	2.81004		2	0	2.19266
												2	0	2.30259		2	1	3.20738		2	1	-1.71559
												2	0	5.70526		2	1	1.56699		2	1	3.49949
												2	0	3.33755		2	1	0.322777		2	1	1.12285
												2	0	3.28514		2	1	1.43894		2	1	-0.365826
												2	0	3.17698		2	1	3.09959		2	0	0.705608
												2	0	1.86216		2	0	2.6446		2	0	1.59449
												2	0	0.908099		2	1	4.20318		2	0	2.28929
												2	1	2.17328		2	0	1.86567		2	1	1.56252
												2	1	1.67662		2	1	2.57507		2	1	0.489478
												2	0	3.79148		2	1	1.48429		2	1	-0.219125
												2	0	1.4741		2	0	1.4679		2	0	0.321552
												2	0	-0.559277		2	0	2.20304		2	1	-0.53852
												2	0	3.13324		2	1	0.672723		2	1	4.56561
												2	0	2.89796		2	1	1.39246		2	1	2.52105
												2	1	1.74751		2	1	3.86157		2	1	2.7299
												2	0	1.51405		2	1	2.79774		2	0	1.18676
												2	0	2.54739		2	0	2.69153		2	0	1.29905
												2	0	1.1396		2	0	3.37891		2	0	-1.32124
												2	0	1.02215		2	0	2.49635		2	1	4.12709
												2	1	2.71909		2	0	0.780628		2	0	1.68588
												2	0	1.01049		2	1	3.57606		2	1	6.90572
												2	0	4.442		2	0	3.17929		2	0	1.84199
												2	0	2.85384		2	1	-0.2592		2	0	-1.05419
												2	0	1.95569		2	0	3.04655		2	1	8.25856
												2	1	2.47041		2	1	4.05545		2	1	-0.294043
												2	0	0.78667		2	0	2.43004		2	0	-0.943486
												2	0	2.76062		2	1	4.76307		2	1	3.38721
												2	0	0.460085		2	0	3.89231		2	1	4.90149
												2	0	2.61286		2	0	4.26013		2	1	2.127
												2	1	4.35831		2	1	0.193855		2	1	-0.159565
												2	0	4.55733		2	1	2.26736		2	1	0.509827
												2	0	1.05254		2	0	1.98676		2	0	0.784012
												2	0	0.792784		2	1	3.55648		2	1	3.06601
												2	1	3.06916		2	1	2.44807		2	1	1.32031
												2	0	1.42616		2	0	1.94089		2	0	1.00569
												2	0	1.7688		2	0	3.61864		2	0	0.704861
												2	0	1.87714		2	0	0.259945		2	1	5.96368
												2	1	3.28275		2	1	4.0646		2	1	6.61727
												2	0	2.83153		2	1	4.69247		2	0	1.8004
												2	1	3.17269		2	0	1.22749		2	1	4.0563
												2	0	2.15315		2	0	5.34916		2	1	3.13813
												2	0	4.78549		2	0	4.05274		2	1	2.62313
												2	0	3.46684		2	0	2.55701		2	1	1.31337
												2	1	1.14268		2	0	3.54531		2	0	-0.772841
												2	1	2.39398		2	0	3.66508		2	0	0.700998
												2	1	2.43855		2	1	4.10836		2	0	-0.129279
												2	0	3.03531		2	1	-1.34546		2	1	1.20602
												2	0	3.13007		2	0	3.64639		2	1	5.89874
												2	1	2.10864		2	0	3.87747		2	1	2.01493
												2	0	4.28422		2	0	2.12737		2	1	4.84473
												2	0	1.02056		2	0	2.9296		2	1	1.16264
												2	0	4.61485		2	1	1.23349		2	0	2.25913
												2	1	-0.0518057		2	0	0.183562		2	1	2.74947
												2	1	0.638921		2	0	1.65052		2	0	2.33746
												2	1	1.74813		2	0	2.27211		2	0	0.289429
												2	0	2.28516		2	0	1.41732		2	0	0.28332
												2	1	3.0618		2	0	2.01875		2	0	1.32921
												2	0	4.3717		2	0	1.56017		2	1	-0.296639
												2	0	3.28862		2	0	5.52132		2	1	4.20021
												2	0	2.94481		2	1	4.02772		2	0	1.85147
												2	0	2.30936		2	0	2.894		2	0	0.536827
												2	0	1.28034		2	0	3.41617		2	1	0.459921
												2	1	2.16525		2	0	3.45639		2	0	1.98192
												2	0	3.06239		2	0	0.308472		2	1	5.33376
												2	0	3.39282		2	0	2.47218		2	1	2.37768
												2	1	-0.0152531		2	0	0.705954		2	1	0.808632
												2	0	3.70794		2	1	2.87622		2	1	5.49357
												2	0	3.48532		2	0	1.30464		2	0	1.1806
												2	0	2.33961		2	0	3.35815		2	1	2.37788
												2	0	2.70829		2	0	5.12063		2	1	3.2922
												2	1	3.15233		2	1	4.38176		2	0	1.869
												2	0	4.09525		2	1	3.08025		2	1	4.76394
												2	1	-0.819711		2	1	4.27349		2	1	1.79806
												2	0	1.79363		2	1	2.6505		2	1	4.66703
												2	1	1.80551		2	1	-0.245099		2	1	3.48718
												2	0	4.15605		2	1	3.03542		2	1	1.49219
												2	1	1.19281		2	0	1.32461		2	1	5.24963
												2	0	2.04503		2	0	2.08038		2	0	0.928365
												2	1	3.07194		2	1	1.50619		2	1	0.680279
												2	1	1.64192		2	1	2.86023		2	1	0.0301747
												2	1	2.91029		2	1	2.40131		2	1	7.20375
												2	0	2.13574		2	1	2.80528		2	1	2.62618
												2	0	3.42112		2	0	4.27994		2	1	4.02575
												2	0	3.89685		2	1	3.69005		2	0	2.07189
												2	0	2.68713		2	0	3.52685		2	1	-1.34981
												2	0	3.09222		2	1	1.5231		2	1	0.960571
												2	0	3.70603		2	1	2.04493		2	1	-0.752075
												2	1	3.14757		2	1	2.60643		2	0	0.749503
												2	1	0.573717		2	1	3.4805		2	0	0.450664
												2	1	2.2995		2	0	2.6163		2	1	-2.83523
												2	1	3.99423		2	0	1.69867		2	0	1.74342
												2	0	1.99023		2	1	1.20912		2	0	2.19695
												2	1	3.52049		2	0	-0.277227		2	1	2.39665
												2	1	2.35478		2	0	2.66503		2	1	-0.0155696
												2	0	0.87276		2	1	1.27352		2	0	-0.352887
												2	0	2.67401		2	0	1.05126		2	1	0.485568
												2	1	1.28552		2	1	3.42899		2	1	0.549054
												2	0	3.83105		2	1	2.46241		2	0	0.938241
												2	0	1.43545		2	0	0.205537		2	1	1.80191
												2	1	4.61207		2	0	3.14653		2	1	1.22158
												2	1	2.97396		2	0	2.75819		2	0	-3.17328
												2	1	3.0377		2	1	3.65052		2	1	2.49214
												2	1	2.24046		2	1	2.58508		2	0	1.78811
												2	0	2.06662		2	0	1.40374		2	0	1.78932
												2	1	3.80874		2	1	2.00618		2	1	7.41354
												2	0	0.384048		2	0	1.55215		2	1	1.07848
												2	0	2.97493		2	0	1.61292		2	1	-0.582852
												2	0	2.07467		2	1	1.05821		2	1	2.10723
												2	0	0.947117		2	1	0.894863		2	1	2.84165
												2	0	1.39185		2	0	2.00889		2	0	0.631611
												2	1	3.17701		2	0	0.611348		2	1	2.43736
												2	0	4.24756		2	0	1.74209		2	1	4.07099
												2	0	2.96924		2	1	4.17957		2	1	0.320266
												2	0	1.71015		2	1	3.65177		2	1	4.47043
												2	0	5.04601		2	0	0.0712486		2	0	1.7662
												2	0	2.53061		2	0	4.13137		2	1	0.71916
												2	0	0.565186		2	0	3.48736		2	0	-2.65834
												2	1	1.91976		2	0	3.68929		2	0	0.787739
												2	0	2.30912		2	1	3.2989		2	0	0.61685
												2	0	1.3878		2	0	2.83008		2	0	0.993536
												2	0	2.93462		2	0	2.35991		2	0	0.136347
												2	1	3.37038		2	0	2.60918		2	1	4.35017
												2	1	3.12486		2	1	2.29481		2	1	3.24259
												2	0	1.62513		2	1	3.01207		2	0	-2.37483
												2	0	3.05713		2	1	0.840417		2	1	3.18136
												2	0	3.9566		2	1	2.66421		2	0	-0.954753
												2	1	4.71964		2	0	1.17384		2	1	2.38959
												2	0	1.89035		2	1	1.06871		2	1	1.04507
												2	0	2.82308		2	0	2.15978		2	1	6.30559
												2	0	1.71154		2	1	1.22339		2	0	2.1683
												2	1	3.71137		2	0	2.74129		2	0	-0.54583
												2	0	4.24451		2	0	-0.281148		2	0	-0.533874
												2	1	2.65224		2	1	3.76166		2	1	1.37278
												2	1	1.73617		2	0	4.19243		2	0	-1.35523
												2	0	4.4274		2	0	5.7543		2	1	0.453532
												2	1	0.64764		2	0	3.93623		2	1	2.9842
												2	1	2.09378		2	1	1.22432		2	0	0.3376
												2	0	0.3026		2	0	1.82099		2	0	-0.915227
												2	0	0.507733		2	0	4.05009		2	1	4.19648
												2	0	1.86313		2	0	3.38085		2	1	6.4545
												2	0	2.81044		2	0	2.70759		2	0	1.3377
												2	1	-0.0116709		2	0	2.20615		2	1	4.61194
												2	0	3.39159		2	0	2.21614		2	1	-1.32973
												2	0	1.54167		2	1	0.145647		2	0	1.49985
												2	0	3.29129		2	0	5.24057		2	0	-2.65476
												2	1	1.61348		2	1	2.25255		2	0	-0.796433
												2	1	0.958465		2	1	2.93948		2	0	0.16315
												2	1	0.154938		2	0	1.77519		2	1	5.72589
												2	0	4.35735		2	1	4.41872		2	0	1.62102
												2	0	2.79379		2	0	3.41278		2	0	0.883458
												2	0	1.11703		2	0	2.90867		2	0	2.06666
												2	0	2.57585		2	0	3.40715		2	1	1.44011
												2	1	2.30653		2	1	1.51959		2	1	-0.536147
												2	1	0.996642		2	0	1.56		2	1	0.233731
												2	0	2.50496		2	1	2.80322		2	1	2.3827
												2	0	2.01295		2	1	0.529298		2	0	-0.339177
												2	0	0.748834		2	0	3.23212		2	1	0.594275
												2	1	4.06975		2	0	2.35505		2	1	7.12425
												2	0	1.58295		2	0	1.42702		2	0	0.343029
												2	0	3.54858		2	1	2.44417		2	1	2.18539
												2	1	2.6182		2	0	1.9723		2	1	3.55395
												2	0	3.00579		2	0	2.01566		2	1	-0.0390753
												2	0	1.66761		2	1	2.68205		2	0	1.84488
												2	0	3.03499		2	1	1.75677		2	0	-1.37886
												2	1	2.46006		2	1	1.49803		2	1	1.56421
												2	0	4.47656		2	0	-0.105727		2	0	0.0692016
												2	0	0.058043		2	1	4.85386		2	1	3.68349
												2	1	3.42819		2	1	4.04455		2	1	-0.319664
												2	0	1.12072		2	1	2.17484		2	1	4.9408
												2	0	2.26668		2	1	3.28632		2	0	0.958547
												2	1	2.19281		2	0	1.95535		0	1	5.28546
												2	0	0.718825		2	1	3.5164		0	1	8.24424
												2	1	3.9595		2	0	1.03386		0	0	-0.446611
												2	0	1.30149		2	0	2.18183		0	1	3.44957
												2	0	4.26228		2	0	1.39272		0	0	0.316165
												2	0	5.9039		2	0	2.11872		0	0	1.2301
												2	0	2.97018		2	1	4.42752		0	1	3.40376
												2	0	1.94882		2	0	2.89343		0	0	1.04517
												2	1	3.21378		2	1	3.15756		0	1	3.52276
												2	0	5.42936		2	0	1.47529		0	0	-1.55902
												2	1	3.05446		2	1	1.0169		0	0	2.47469
												2	0	2.62543		2	0	0.472688		0	0	2.42821
												2	0	0.580967		2	1	0.714347		0	1	4.65869
												2	0	1.85351		2	1	3.33506		0	0	1.91595
												2	0	0.302169		2	1	3.30229		0	1	5.79448
												2	0	5.26437		2	0	1.60782		0	0	1.89432
												2	0	2.3058		2	0	-0.443527		0	1	5.79462
												2	0	2.84022		2	0	3.37252		0	0	0.0310295
												2	0	2.43474		2	0	2.26067		0	0	2.39329
												2	1	2.68056		2	0	2.10221		0	1	5.13559
												2	1	3.19421		2	1	2.44002		0	1	4.49005
												2	0	3.69811		2	0	0.580087		0	1	3.70458
												2	1	1.8125		2	0	2.20444		0	0	0.938228
												2	1	2.01144		2	1	0.256888		0	1	2.93726
												2	0	0.568981		2	1	1.38311		0	1	5.26824
												2	1	2.70113		2	0	3.98757		0	1	5.10935
												2	0	3.76882		2	0	-1.18516		0	0	-2.19833
												2	1	1.83768		2	0	1.64198		0	0	0.265455
												2	0	2.43451		2	1	2.36877		0	0	0.365408
												2	1	0.252287		2	0	4.5752		0	0	0.639176
												2	0	2.90806		2	0	4.8026		0	1	4.36
												2	1	1.70335		2	1	2.4647		0	1	4.02694
												2	0	2.54638		2	1	4.26684		0	0	-0.34512
												2	1	1.3378		2	1	4.56243		0	0	-0.619752
												2	0	-0.725628		2	0	2.07657		0	1	3.40104
												2	0	6.42733		2	1	4.98861		0	0	2.16237
												2	0	2.88052		2	0	5.1092		0	1	3.16762
												2	1	2.87147		2	1	4.86062		0	1	3.80572
												2	0	3.78585		2	0	1.26335		0	1	5.24212
												2	0	2.11903		2	0	3.23255		0	0	1.24562
												2	0	4.01068		2	0	4.34358		0	0	2.48762
												2	1	1.52802		2	0	1.36934		0	0	0.141013
												2	1	2.6768		2	1	4.68032		0	1	3.81008
												2	0	1.9794		2	1	4.84189		0	0	-0.185438
												2	1	3.32739		2	0	2.02928		0	0	-0.416921
												2	0	2.60702		2	1	2.57552		0	0	0.451034
												2	1	3.93451		2	1	3.63116		0	0	1.56647
												2	0	0.763827		2	0	2.24036		0	0	1.85817
												2	1	1.48937		2	1	2.73311		0	1	5.56021
												2	0	0.0620472		2	1	4.40302		0	0	1.08507
												2	1	1.18855		2	0	1.32809		0	1	4.45002
												2	0	3.32605		2	0	3.68768		0	0	2.09722
												2	0	3.45565		2	0	1.99789		0	0	-0.52776
												2	0	1.68213		2	0	3.50497		0	1	2.66609
												2	1	3.02345		2	0	2.69359		0	1	5.35053
												2	0	1.75567		2	0	1.63212		0	0	1.57561
												2	0	1.79579		2	0	4.13097		0	0	1.8405
												2	1	2.99597		2	0	2.40338		0	1	4.84837
												2	0	0.994946		2	0	3.22231		0	1	7.62312
												2	1	3.14262		2	1	3.08622		0	0	0.729922
												2	0	1.72486		2	0	2.88579		0	1	5.31058
												2	1	2.38409		2	1	4.77262		0	1	2.63867
												2	0	3.91178		2	0	3.33686		0	1	3.45683
												2	1	0.901377		2	1	3.0404		0	0	1.2511
												2	1	2.04921		2	0	3.42624		0	0	-0.379682
												2	0	2.19993		2	0	1.80632		0	0	2.37729
												2	1	3.15381		2	1	0.457719		0	1	2.67053
												2	1	4.2269		2	0	2.16764		0	1	8.1428
												2	0	2.13462		2	0	1.9536		0	0	-1.61391
												2	1	3.5434		2	0	3.01588		0	1	2.97595
												2	0	4.91764		2	0	3.24188		0	0	0.662166
												2	0	2.57089		2	1	4.60672		0	1	5.62656
												2	1	4.84627		2	0	2.22883		0	1	6.47261
												2	0	4.6227		2	0	2.86501		0	1	2.58217
												2	1	3.97265		2	0	4.0705		0	0	2.05297
												2	0	1.72976		2	0	3.12572		0	0	0.977313
												2	0	1.78626		2	0	3.78571		0	0	-2.56274
												2	0	2.50741		2	1	2.56672		0	1	3.40684
												2	0	1.22947		2	1	3.92469		0	0	0.693537
												2	0	4.29493		2	0	2.22871		0	1	3.28543
												2	1	3.55109		2	1	-1.46951		0	0	0.904187
												2	0	2.61465		2	1	0.225824		0	0	1.83749
												2	1	3.19213		2	1	3.41046		0	0	1.88543
												2	0	3.49771		2	0	4.35184		0	0	-2.63886
												2	0	1.9285		2	0	2.66061		0	0	-0.770133
												2	1	4.56867		2	0	2.13611		0	0	0.574548
												2	1	3.62208		2	1	-1.07006		0	1	4.32754
												2	0	2.07081		2	1	1.07196		0	0	0.0981
												2	0	1.98595		2	0	2.48857		0	1	4.11787
												2	0	3.27295		2	0	3.27283		0	1	3.3465
												2	1	2.85639		2	1	1.93865		0	0	0.591117
												2	0	2.53217		2	0	2.81916		0	0	2.07801
												2	0	5.35781		2	0	3.77055		0	1	5.09175
												2	0	1.9119		2	1	1.59911		0	1	3.0719
												2	0	1.57007		2	0	3.87158		0	0	-0.192953
												2	0	4.31498		2	0	2.97546		0	0	0.563452
												2	1	1.88394		2	1	2.05747		0	0	-4.61918
												2	0	4.49241		2	0	3.09961		0	1	3.44185
												2	1	3.02133		2	1	0.617701		0	0	1.14435
												2	0	5.0349		2	0	3.68972		0	1	4.23343
												2	0	3.06976		2	0	2.92625		0	0	1.00922
												2	0	1.45853		2	1	2.18671		0	0	1.17839
												2	0	-0.337536		2	0	1.93296		0	0	-2.8624
												2	1	2.1634		2	1	3.92923		0	0	2.41794
												2	1	2.85989		2	0	3.81385		0	1	4.84473
												2	1	2.21762		2	1	2.58554		0	1	2.86265
												2	1	3.1494		2	1	2.68896		0	0	2.47666
												2	0	5.86429		2	0	2.34175		0	1	4.09007
												2	0	0.760783		2	0	0.726762		0	0	2.27111
												2	1	0.493774		2	0	3.74748		0	0	-0.491889
												2	0	3.73242		2	1	3.39587		0	1	4.52898
												2	0	1.29671		2	0	3.17346		0	0	1.28888
												2	1	1.73906		2	0	2.12647		0	1	6.09778
												2	1	2.36733		2	0	3.06242		0	1	3.17598
												2	1	4.37216		2	1	1.28933		0	1	3.08553
												2	1	3.67979		2	1	3.67284		0	0	-1.01272
												2	0	0.187157		2	0	2.45827		0	1	3.57973
												2	0	-0.315616		2	1	-0.0503347		0	0	2.39572
												2	0	3.23963		2	1	4.21441		0	1	7.60243
												2	1	4.11822		2	0	2.64559		0	1	4.16721
												2	1	0.683375		2	1	3.19371		0	0	1.87219
												2	0	0.403743		2	1	1.68955		0	1	3.21311
												2	0	2.72026		2	1	0.642068		0	1	4.67536
												2	0	1.79675		2	0	2.66531		0	1	3.66457
												2	1	3.00633		2	1	1.87276		0	0	-0.0102318
												2	1	3.95168		2	0	2.29242		0	0	2.45838
												2	0	2.58534		2	1	1.51913		0	1	3.05579
												2	1	4.39704		2	0	5.51248		0	0	-0.93687
												2	0	2.60846		2	1	3.50742		0	1	4.52548
												2	0	3.36273		2	1	3.99676		0	1	3.30031
												2	0	3.38415		2	1	5.03241		0	0	-1.84141
												2	0	1.78208		2	0	2.94645		0	0	2.33763
												2	0	1.07333		2	1	3.97007		0	1	4.61701
												2	1	-0.0400663		2	1	0.761284		0	0	2.41041
												2	1	2.63237		2	1	3.43016		0	1	4.35349
												2	1	2.77786		2	0	4.32749		0	1	6.49364
												2	1	2.54042		2	0	3.12304		0	0	-0.729022
												2	1	2.58003		2	1	4.04475		0	1	3.3593
												2	1	4.42		2	1	2.56655		0	0	1.30183
												2	1	3.33259		2	0	2.84709		0	0	1.68396
												2	1	2.44266		2	0	2.32387		0	1	4.20868
												2	0	1.69294		2	1	1.808		0	0	0.716502
												2	1	3.81192		2	0	1.18985		0	0	1.02178
												2	1	1.35113		2	1	3.58779		0	0	0.186079
												2	0	5.25011		2	1	2.42283		0	0	0.107674
												2	1	3.90971		2	1	2.26539		0	0	1.47691
												2	1	3.80056		2	0	2.80206		0	0	0.637001
												2	0	3.61427		2	0	3.14769		0	0	1.89499
												2	1	1.10509		2	1	2.98174		0	0	1.68667
												2	1	3.64016		2	0	2.72229		0	0	-1.76711
												2	1	3.05671		2	1	2.51185		0	1	6.85546
												2	1	1.4483		2	0	2.0074		0	1	3.23801
												2	0	4.7908		2	1	0.516516		0	1	4.62934
												2	0	3.17815		2	0	0.43895		0	0	1.83
												2	0	2.38378		2	0	1.41621		0	1	3.44874
												2	0	1.06336		2	0	0.438434		0	1	3.17204
												2	0	1.96068		2	0	4.94496		0	1	5.05236
												2	0	1.7703		2	0	1.93644		0	1	2.51971
												2	1	2.63558		2	0	3.92131		0	1	5.5112
												2	1	5.37321		2	0	2.527		0	1	3.07297
												2	0	3.36749		2	0	3.48353		0	1	2.74327
												2	0	3.00043		2	0	3.19662		0	0	2.41604
												2	0	4.51539		2	1	2.30333		0	0	0.705114
												2	1	3.42429		2	0	1.36492		0	0	0.549164
												2	1	1.32387		2	0	3.33993		0	0	2.10016
												2	1	3.91173		2	0	0.862685		0	0	1.62297
												2	1	5.16092		2	1	1.30777		0	1	5.38903
												2	1	2.34526		2	0	1.56206		0	1	4.83441
												2	1	3.94873		2	1	2.60319		0	1	2.88361
												2	1	1.76669		2	1	2.95914		0	0	2.16305
												2	1	2.17859		2	0	5.68374		0	1	3.22693
												2	1	0.451852		2	1	1.99931		0	1	4.42526
												2	0	3.53577		2	0	3.23937		0	1	3.91619
												2	0	1.54053		2	0	2.61531		0	0	1.14434
												2	0	3.04403		2	1	0.687494		0	1	3.09468
												2	0	0.300706		2	0	0.631421		0	0	2.4884
												2	1	2.3617		2	1	2.45219		0	0	0.87719
												2	0	2.03865		2	1	4.72051		0	1	8.12238
												2	0	3.2958		2	0	5.09275		0	1	6.49332
												2	1	2.83766		2	0	1.59492		0	1	3.60904
												2	1	2.49239		2	1	2.15014		0	1	2.99345
												2	1	3.22512		2	0	1.34013		0	1	2.59135
												2	1	1.86595		2	0	3.19696		0	0	2.48831
												2	0	2.42787		2	1	4.45924		0	0	-0.411111
												2	1	1.95794		2	0	1.30387		0	1	3.02803
												2	0	2.74713		2	0	2.41513		0	1	5.41715
												2	1	0.960303		2	1	2.63781		0	1	6.83902
												2	0	2.76214		2	0	2.09505		0	1	4.90206
												2	0	4.33506		2	1	3.48157		0	1	5.44789
												2	1	1.28639		2	0	2.22013		0	1	5.07261
												2	1	3.71716		0	0	1.45247		0	1	7.67573
												2	0	1.31647		0	0	1.73439		0	0	1.74634
												2	1	3.53543		0	0	1.9661		0	0	0.520263
												2	1	3.40544		0	0	2.30156		0	1	5.445
												2	0	3.61432		0	0	2.93689		0	0	-0.680627
												2	0	1.06436		0	0	1.66142		0	1	2.56163
												2	1	0.840785		0	0	0.112863		0	1	4.47161
												2	0	2.73571		0	0	0.718705		0	0	0.0544098
												2	1	3.17534		0	1	-0.457212		0	1	4.20859
												2	0	0.415154		0	0	3.29524		0	0	-3.27802
												2	0	5.9918		0	0	2.0129		0	0	1.22501
												2	0	3.37456		0	0	4.53375		0	0	0.73188
												2	0	4.37193		0	0	1.75047		0	0	-3.03122
												2	0	2.87565		0	0	1.7015		0	1	4.40019
												2	0	1.25639		0	0	3.75735		0	0	1.99007
												2	1	3.08492		0	0	2.42879		0	1	4.65654
												2	1	4.53401		0	0	1.50083		0	0	0.436032
												2	0	1.78339		0	0	2.11269		0	0	-0.577486
												2	0	2.38748		0	0	3.13969		0	0	1.85828
												2	0	3.51956		0	0	1.86423		0	1	4.55212
												2	1	2.18736		0	0	-0.18896		0	1	2.93433
												2	0	0.840963		0	0	2.45698		0	0	0.835621
												2	0	1.65943		0	0	3.12757		0	0	2.48433
												2	0	3.229		0	0	1.89606		0	0	2.32988
												2	1	2.64784		0	0	0.980078		0	0	1.91938
												2	0	2.07036		0	0	-0.662359		0	1	3.5185
												0	0	1.66458		0	0	2.69942		0	1	4.99288
												0	0	1.86246		0	0	2.55188		0	1	3.81331
												0	0	1.6557		0	0	1.20411		0	1	3.13588
												0	0	2.10766		0	0	3.02742		0	0	1.36435
												0	0	3.07426		0	0	2.05515		0	1	3.18319
												0	0	2.02083		0	0	3.56242		0	1	4.82822
												0	1	1.15241		0	0	1.8872		0	0	-0.100542
												0	0	2.54841		0	0	2.65811		0	1	3.46102
												0	0	-0.0917444		0	0	2.09702		0	1	8.20422
												0	0	3.99353		0	0	2.35824		0	0	1.12515
												0	0	3.24382		0	0	3.16309		0	0	0.940018
												0	0	5.84068		0	0	4.372		0	0	-0.996741
												0	0	1.36717		0	0	1.46071		0	0	-0.203573
												0	0	1.47751		0	0	3.46228		0	1	5.03473
												0	0	2.03573		0	0	2.95503		0	0	1.54807
												0	1	3.68193		0	0	1.78119		0	1	5.12968
												0	1	1.98077		0	0	2.30539		0	1	4.11673
												0	0	3.8001		0	0	1.31928		0	1	4.89771
												0	0	2.76688		0	0	3.52765		0	1	4.29687
												0	0	1.45867		0	0	2.70832		0	1	3.14917
												0	0	1.74376		0	0	3.47923		0	1	3.71542
												0	0	3.45838		0	0	2.5366		0	0	0.974883
												0	1	1.06355		0	0	4.6411		0	1	5.80592
												0	0	2.12463		0	0	2.73449		0	1	6.29717
												0	0	0.435269		0	0	3.2094		0	0	0.656835
												0	0	3.50155		0	0	1.68222		0	0	2.37371
												0	0	1.73311		0	0	2.58665		0	0	-0.0717683
												0	0	2.71694		0	0	2.47939		0	1	4.6287
												0	0	2.41566		0	0	1.31896		0	1	5.52415
												0	0	3.19688		0	0	1.23228		0	0	1.87815
												0	0	4.39521		0	0	3.17701		0	0	-0.332181
												0	0	1.53245		0	0	2.55599		0	0	-1.10712
												0	1	3.31578		0	0	0.832913		0	1	4.78396
												0	0	1.08139		0	0	2.70316		0	1	6.40853
												0	0	2.10875		0	0	3.93758		0	0	0.19165
												0	0	2.51338		0	0	4.72178		0	0	-2.907
												0	0	1.90906		0	0	4.75989		0	1	3.82903
												0	0	0.775022		0	0	3.97446		0	1	4.24274
												0	0	1.94144		0	0	2.45854		0	1	4.60662
												0	0	3.53		0	0	1.88835		0	0	1.66456
												0	0	2.88644		0	0	0.726165		0	0	-0.423023
												0	0	3.09249		0	0	2.27668		0	0	0.239949
												0	0	2.85889		0	0	1.77473		0	1	3.8257
												0	0	3.49841		0	0	2.10055		0	1	2.81049
												0	0	1.96448		0	1	-0.175407		0	1	2.94973
												0	0	0.650252		0	0	3.73875		0	1	5.16707
												0	0	2.7388		0	0	1.78508		0	1	3.80847
												0	0	4.13483		0	0	3.09273		0	0	-0.660247
												0	0	2.03456		0	0	1.30964		0	0	1.51613
												0	0	2.94984		0	0	1.12268		0	1	5.74278
												0	0	0.469412		0	0	2.43733		0	0	1.54421
												0	0	3.30101		0	0	2.18387		0	0	1.48207
												0	0	3.67859		0	0	2.77407		0	0	2.3129
												0	0	1.93567		0	0	2.58149		0	0	1.64796
												0	1	0.858282		0	0	1.20582		0	0	0.769824
												0	1	2.38724		0	0	2.53646		0	0	1.77185
												0	1	2.04635		0	0	2.59275		0	0	-0.814679
												0	0	1.32677		0	0	1.05432		0	0	0.870325
												0	0	4.17667		0	0	0.384188		0	0	2.09692
												0	0	2.41965		0	0	1.33681		0	0	-1.31555
												0	0	3.89421		0	0	3.53537		0	1	5.50877
												0	0	3.40486		0	0	1.9612		0	1	3.07387
												0	1	2.25943		0	0	2.96415		0	0	0.504077
												0	0	2.53846		0	0	2.50677		0	0	0.235298
												0	0	0.740156		0	0	5.46722		0	1	3.68516
												0	0	2.43617		0	0	1.84982		0	0	2.33814
												0	0	2.6586		0	1	0.687984		0	1	5.02913
												0	0	3.2352		0	0	2.07145		0	0	-0.198731
												0	0	1.86951		0	0	4.64938		0	1	2.75337
												0	0	-0.30543		0	0	1.65707		0	0	2.41045
												0	0	3.56156		0	0	1.62127		0	0	1.01716
												0	0	3.08811		0	0	1.39612		0	0	-0.140171
												0	0	0.0383779		0	0	2.9433		0	0	-0.235902
												0	0	2.67077		0	0	4.365		0	0	-0.572175
												0	0	2.47315		0	0	1.88832		0	1	4.59561
												0	0	2.77308		0	0	0.467391		0	1	6.62493
												0	0	0.34444		0	0	2.25508		0	1	5.38014
												0	0	3.41019		0	0	1.45205		0	1	3.11634
												0	0	2.16841		0	0	2.25153		0	1	3.56351
												0	0	1.03264		0	0	3.22544		0	0	-0.243612
												0	0	1.07302		0	0	2.17964		0	0	-1.02997
												0	0	3.84221		0	0	-0.995265		0	1	2.84837
												0	0	3.34492		0	0	2.70733		0	1	6.12705
												0	0	2.10083		0	0	1.29754		0	1	9.83857
												0	0	3.72707		0	0	3.03122		0	0	-1.72439
												0	0	4.62181		0	0	3.26603		0	0	1.70176
												0	0	2.50964		0	0	1.27529		0	1	3.12529
												0	0	2.39836		0	0	3.60927		0	0	2.20478
												0	0	2.74832		0	0	2.35061		0	1	3.39266
												0	0	5.60456		0	0	2.3891		0	1	5.21572
												0	0	1.8876		0	0	2.23918		0	1	3.15208
												0	0	2.31644		0	0	3.80562		0	1	2.56108
												0	0	0.739166		0	0	2.89732		0	1	5.42628
												0	1	0.221387		0	0	3.20882		0	0	-0.400087
												0	0	2.65974		0	0	3.62681		0	0	2.24827
												0	0	0.790314		0	0	2.8309		0	0	1.63216
												0	0	1.82387		0	0	2.12543		0	0	1.86293
												0	0	2.28569		0	0	1.30364		0	1	5.22655
												0	0	3.07657		0	0	2.25783		0	0	-0.540698
												0	1	2.85722		0	0	5.07141		0	1	3.69594
												0	0	4.56821		0	0	2.20981		0	1	5.29508
												0	0	2.60064		0	0	4.93092		0	1	3.9643
[truncated: 801 more rows]

## Sheet: Figure3
Activation
				EVC								pre-SMA								ant insula								dlPFC
		Imagery				Perception				Imagery				Perception				Imagery				Perception				Imagery				Perception
Participant	V1	V2	V3	V4	V1	V2	V3	V4	V1	V2	V3	V4	V1	V2	V3	V4	V1	V2	V3	V4	V1	V2	V3	V4	V1	V2	V3	V4	V1	V2	V3	V4
1	0.344318	0.302886	0.25377	0.529728	1.45391	1.16467	0.592281	2.73688	1.45391	1.16467	0.592281	2.73688	1.15998	0.584103	-0.326137	0.704428	-0.117726	-0.190228	-0.25756	0.0103348	1.19556	0.789319	-0.00325159	0.545661	0.207833	-0.156366	-0.216349	-0.269217	2.43967	0.933542	0.624202	1.39156
2	0.0803949	0.450559	0.543306	0.818772	-1.9722	-0.414072	0.136338	0.658374	-1.9722	-0.414072	0.136338	0.658374	-3.83651	-0.31281	-1.12696	-0.978698	0.334512	0.201484	0.216857	0.169197	-1.92129	1.28906	-0.629098	-0.468172	0.193316	0.016847	-0.0585357	0.0791406	-3.60424	0.169876	-0.494261	-0.118492
3	-0.816297	0.133141	-0.58358	-0.252831	-3.2825	-5.38585	-2.55041	-0.350453	-3.2825	-5.38585	-2.55041	-0.350453	-1.28565	-9.72509	-2.71106	-2.11166	-0.939933	-0.60237	-1.59471	-0.939654	-1.98471	-6.18963	-3.08208	-2.23609	-1.26046	-0.679241	-1.77535	-0.964258	-1.30558	-5.02816	-1.23565	-0.730463
4	-0.657163	-0.929738	-0.967606	-0.849026	-6.51167	3.00557	-0.362008	-0.884096	-6.51167	3.00557	-0.362008	-0.884096	0.547339	2.28096	-0.400853	-0.421332	0.0357683	-0.137097	-0.264488	-0.234205	2.16201	2.11412	-0.106011	-0.687463	-0.123084	-0.490008	-0.402492	-0.207603	3.71353	3.6256	0.877971	0.534894
5	0.848624	0.257574	0.317364	0.367808	5.74366	5.21547	5.86676	4.45557	5.74366	5.21547	5.86676	4.45557	0.112182	0.159039	-0.0187216	-0.843398	0.206297	-0.0913178	0.113865	0.0276417	1.71188	1.29547	1.07874	0.429931	0.364859	-0.364723	0.100351	0.0952858	1.95606	1.81586	1.77043	1.28549
6	-0.194889	0.29732	0.410774	0.368157	-2.44352	1.4494	1.68531	1.72718	-2.44352	1.4494	1.68531	1.72718	0.366521	0.114588	-1.26624	-1.05091	-0.476736	-0.256769	-0.250239	-0.440227	2.78364	1.27728	-0.343382	-0.858261	-0.936818	-0.410442	-0.352244	-0.660694	1.28797	2.82624	0.788625	0.706638
7	1.07042	-0.886701	-0.284007	-0.621478	0.522639	-1.53911	0.204878	-0.115204	0.522639	-1.53911	0.204878	-0.115204	2.29513	-2.98122	1.40194	-0.546761	-0.725408	-0.994459	-0.530294	-0.626513	0.59148	-5.15557	0.748273	-1.88352	0.00106241	-1.12519	-0.539867	-0.68128	1.02085	-4.30485	0.917508	-1.755
8	-1.26682	0.543512	0.0509283	-0.134451	1.11088	2.3572	1.60327	1.3648	1.11088	2.3572	1.60327	1.3648	-1.47077	0.514443	-1.5758	-0.536776	-0.206081	-0.364004	-0.476867	-0.357142	-0.879126	0.45075	-1.3748	-0.573987	-0.190573	-0.426465	-0.515444	-0.559506	0.145934	2.78473	0.222022	0.23452
9	0.458691	-0.940016	-1.38087	-1.02337	-0.333824	-1.77014	-1.16139	-0.776026	-0.333824	-1.77014	-1.16139	-0.776026	-0.552672	-0.958699	0.180288	1.27517	0.323469	-0.451052	-0.720965	-0.79793	-0.266548	-1.78428	-0.92857	0.00290294	0.0176835	-0.957561	-1.17812	-1.22974	-0.947011	-0.28977	-0.091084	0.948539
10	0.369044	0.0756174	0.200723	0.259055	3.08202	-1.0664	1.83199	2.75639	3.08202	-1.0664	1.83199	2.75639	2.44935	-0.845482	-1.1971	-0.724519	-0.0163906	-0.206163	-0.696382	-0.482028	1.74332	-1.67044	-0.0317626	-0.0619605	-0.122532	-0.873306	-1.04179	-0.712437	3.24397	2.0373	0.865889	0.932861
11	-0.454352	-0.442899	-0.915888	-0.60684	0.627473	-1.0216	0.580657	0.524648	0.627473	-1.0216	0.580657	0.524648	-0.417361	-0.404597	-0.463178	-0.279157	-0.0516479	0.0376942	-0.241094	0.161499	-0.623298	-0.596292	-0.833026	-0.97698	-0.35757	-0.297562	-0.6411	-0.14563	0.103876	-0.233286	0.105893	-0.0286825
12	0.620965	-0.152727	0.274139	0.24723	1.39397	1.53765	2.37468	0.934855	1.39397	1.53765	2.37468	0.934855	-3.63094	-0.181709	-0.289997	-0.308086	0.478867	-0.284413	-0.101338	0.0181479	-1.22129	-0.185336	-0.0219778	-0.34439	0.719288	0.00193625	-0.00600771	0.107114	-3.3347	-0.0725086	0.566339	-0.36447
13	-0.185732	-0.249785	-0.33567	-0.579007	3.77072	4.57952	4.43886	3.95903	3.77072	4.57952	4.43886	3.95903	0.87485	1.12091	1.37808	0.164613	0.204493	-0.0718439	-0.254988	-0.635564	-0.155359	1.03296	0.186477	-1.28228	0.414253	-0.65311	-0.788376	-0.938163	0.803788	1.73759	1.95762	0.710464
14	0.831056	0.697626	0.894248	0.745196	3.42432	3.82642	2.69426	2.78438	3.42432	3.82642	2.69426	2.78438	-2.09447	-0.756046	-0.984594	-0.271688	0.113805	-0.195457	-0.133534	0.015598	-0.662263	0.614876	-0.175487	0.608523	0.495778	-0.365669	-0.188414	0.0556309	0.298956	2.11994	0.455691	0.86685
15	0.945727	NaN	-0.790791	0.906056	0.694723	-9.83226	-4.56309	1.01629	0.694723	-9.83226	-4.56309	1.01629	0.527132	-3.85155	-2.42944	-1.28008	0.861047	NaN	-0.896448	0.657747	1.53127	0.20574	0.171403	0.122942	0.467814	NaN	-1.69068	0.223323	2.59902	-1.73418	0.105717	1.04993
16	0.185018	-0.407862	-0.493703	-0.048037	0.837092	0.543355	0.754008	2.26991	0.837092	0.543355	0.754008	2.26991	0.894394	0.420887	-0.0981883	-3.12024	-0.595501	-0.97796	-0.847226	-0.0250521	-0.17251	-1.08956	-1.18929	-3.11193	-0.29461	-0.740504	-0.715634	0.149321	0.655641	0.188747	0.128965	-0.591404
17	0.767489	-0.129322	0.438507	0.628105	0.633947	-0.273662	0.126069	0.377747	0.633947	-0.273662	0.126069	0.377747	-0.743124	-0.270838	-1.51843	-1.39896	0.674098	-0.266629	-0.106717	-0.258158	-0.183843	0.950372	-1.1726	-0.736223	0.51097	-0.209666	-0.0880707	0.0016111	-0.322504	0.970949	-0.348006	-0.378912
18	0.606993	0.690572	0.779051	0.490535	1.92924	NaN	3.09069	1.48515	1.92924	NaN	3.09069	1.48515	1.49186	NaN	3.97641	0.571012	1.18214	0.467948	0.295937	0.248053	-0.0572902	NaN	3.8104	1.51548	1.75851	0.625897	0.674825	0.422415	1.34998	NaN	4.82075	1.47475
19	-0.349476	-0.825136	-1.2812	-0.480608	0.880257	-4.49479	-1.76166	0.582038	0.880257	-4.49479	-1.76166	0.582038	-0.527465	-1.14379	-0.282149	-0.629474	-0.407256	-0.486746	-0.898886	-0.375892	-1.1067	-1.25521	-0.711032	-1.76991	-0.965635	-0.960655	-1.45187	-0.88568	-0.227121	-1.4295	0.305695	-0.578627
20	1.40376	0.368389	0.422337	0.438241	2.69145	NaN	1.00263	2.23361	2.69145	NaN	1.00263	2.23361	1.87622	NaN	-1.23007	-1.38153	-0.0950084	-0.0551235	-0.0948855	-0.199498	0.368311	NaN	-0.713249	-0.965672	1.11777	-0.208028	-0.21169	-0.354216	-0.55885	NaN	0.435016	-0.715827
21	0.0585507	0.13057	0.103695	0.242456	1.02198	1.25492	-0.0929673	0.538206	1.02198	1.25492	-0.0929673	0.538206	-1.32707	-1.31455	-1.95932	-2.28518	-0.108322	0.0115372	-0.106956	0.0284431	-0.77604	-0.550976	-1.09618	-1.73603	-0.225038	0.0494266	0.206796	0.0856861	0.539544	0.545247	0.702281	-1.27097
22	0.740173	0.3671	0.508979	0.644253	2.25606	3.23499	3.06145	2.89338	2.25606	3.23499	3.06145	2.89338	-0.935836	-0.631822	-0.66007	-0.114246	-0.0838762	-0.291888	-0.233082	-0.11446	-0.995996	-0.673485	-0.679018	-0.439214	-0.159102	0.0699163	0.0429701	-0.175782	-0.3946	1.36832	0.972759	1.02909
23	0.384584	-0.276677	-0.027454	-0.352852	-0.319533	1.69822	-0.853346	0.722328	-0.319533	1.69822	-0.853346	0.722328	0.175724	1.87665	-0.844402	-1.11164	-0.641903	-0.958183	-0.730371	-0.828624	-1.14797	0.352772	-2.20068	-1.45031	-0.597665	-1.03199	-0.637002	-0.758924	-0.959986	0.517534	-2.78554	-1.3415
24	-0.736965	0.0574533	0.285037	0.400799	7.83509	4.83286	4.28356	4.79298	7.83509	4.83286	4.28356	4.79298	2.52211	2.45015	0.130414	-1.05968	0.135751	0.2074	0.0103922	0.11017	1.75182	2.13964	-0.242752	-0.981858	-0.221218	0.128128	-0.0973395	-0.0814605	5.19642	3.05329	1.39554	1.05824
25	0.776328	0.361794	0.305998	-0.34561	2.12796	1.70481	1.85577	6.14826	2.12796	1.70481	1.85577	6.14826	0.184514	-0.325617	-2.52599	3.64522	0.343001	-0.257932	-0.36658	-0.694225	0.836018	-0.205981	-0.510677	2.79454	0.551918	-0.238065	-0.284024	-0.0242458	1.33371	0.780769	-0.776951	4.63898
26	-0.199084	-0.00781838	0.00114391	0.133073	0.0614756	0.0682818	0.331826	-0.799832	0.0614756	0.0682818	0.331826	-0.799832	0.161204	-0.93561	-0.897716	-3.99408	-0.235993	-0.0319111	-0.285532	0.00432506	-0.142613	-0.0626815	-0.45752	-2.81947	-0.543078	-0.422102	-0.413087	-0.264658	0.246601	0.621686	-0.124857	-1.37239
27	0.78461	0.0124455	-0.228669	-0.182175	-0.0186561	-0.366974	-1.24779	1.00633	-0.0186561	-0.366974	-1.24779	1.00633	1.41673	-0.829859	-2.57099	-0.859032	2.35473	0.311699	0.221116	0.246864	2.01872	-0.560085	-1.93213	-2.13905	2.34516	0.32642	0.135692	0.311281	0.691807	0.193555	-1.19363	0.208455
28	0.535712	0.236835	-0.160639	0.0385218	NaN	1.45297	2.29736	0.357281	NaN	1.45297	2.29736	0.357281	NaN	2.6293	-1.40392	-2.58521	0.0896541	0.126043	-0.254366	-0.165278	NaN	2.72968	-0.595902	-1.39084	-0.215747	0.0967616	-0.114702	-0.116535	NaN	2.68142	-0.213131	-1.56625
29	2.05238	0.42963	-0.560645	0.0511271	-1.29863	-2.30297	0.436343	0.89188	-1.29863	-2.30297	0.436343	0.89188	0.125149	-0.0912403	0.148578	0.195031	0.88679	0.190422	-0.37717	-0.376159	-0.604257	-0.156568	-0.287811	-0.358966	0.340177	0.724188	-0.531008	-0.30765	-0.675939	0.101781	0.864158	0.864815
30	-0.610598	-0.0805441	0.178346	-0.0693845	2.47273	1.00756	0.227516	0.277648	2.47273	1.00756	0.227516	0.277648	0.376719	1.80105	-0.88487	-1.70292	-1.13298	-0.199883	-0.37872	-0.600645	-0.599076	-0.218835	-1.63734	-2.06065	-0.905952	-0.0234878	-0.329845	-0.556389	1.30981	2.6501	0.224184	-0.601548
31	NaN	-1.03188	-0.450433	-0.19358	2.35485	1.84003	2.66737	1.80618	2.35485	1.84003	2.66737	1.80618	1.76386	0.91515	0.343953	-1.35434	NaN	0.00245367	-0.58009	-0.181034	1.51358	1.38148	0.759322	-0.589069	NaN	-0.0316243	-0.522552	-0.089374	2.95126	1.66366	1.17959	0.0282691
32	0.104768	0.38553	0.404926	1.06426	2.95439	1.95373	2.56375	2.44077	2.95439	1.95373	2.56375	2.44077	-1.93463	0.610201	-0.354787	-1.22642	-0.469396	-0.1335	-0.305012	0.331027	-1.90026	0.838733	0.283075	-0.0670497	-0.79705	-0.65119	-0.807373	-0.164454	-1.17387	0.809755	0.250013	0.292048
33	0.434722	-0.341717	-0.0246302	0.517187	3.94578	0.716244	1.53174	1.25659	3.94578	0.716244	1.53174	1.25659	4.13538	2.07142	-0.301172	-1.13868	1.23217	0.594177	0.165931	0.194602	1.85681	0.541781	-0.993748	-1.13247	1.54166	0.252733	0.138383	-0.00934695	6.13711	2.43343	0.989752	-0.129695
34	-1.48081	-0.901087	-0.711129	-0.318355	NaN	0.6257	-0.0677264	-0.300507	NaN	0.6257	-0.0677264	-0.300507	NaN	0.637246	0.311511	-1.22218	-0.446374	0.188036	0.260585	0.488417	NaN	0.097484	-0.195217	-0.57704	-0.323223	0.141531	0.122632	0.461154	NaN	0.515163	0.470418	-0.449419
35	1.30845	-0.245103	-0.416956	-1.11668	1.97219	0.990934	1.08909	-7.21543	1.97219	0.990934	1.08909	-7.21543	0.532583	-0.285667	-1.44835	-2.41447	1.36105	-0.26303	-0.275387	-0.635338	0.93933	0.0352641	-1.03792	-4.16079	1.0054	-0.319203	-0.238797	-0.844976	2.33829	0.332822	-0.31183	-3.67123
Accuracy visibility cross-decoding						Accuracy P>I		Accuracy I>P
						Train on		Train on
Participant	EVC	pre-SMA	ant insula	dlPFC		High	Low	High	Low
1	0.495763	0.5165	0.533449	0.520288		0.517531	0.462121	0.536987	0.480313
2	0.621345	0.546418	0.513158	0.513158		0.493897	0.560185	0.506944	0.465937
3	0.52957	0.446237	0.507392	0.483871		0.468404	0.477333	0.506334	0.516092
4	NaN	NaN	NaN	NaN		0.532937	0.566667	0.563983	0.48767
5	0.503731	0.459981	0.483769	0.534795		0.504235	0.481606	0.537844	0.539944
6	0.554435	0.620296	0.483871	0.5		0.515542	0.505051	0.497578	0.525623
7	0.472222	0.488889	0.516667	0.488889		0.487279	0.425551	0.44737	0.462458
8	0.494208	0.516667	0.549291	0.500236		0.440118	0.496724	0.522411	0.487647
9	0.530172	0.49569	0.512931	0.547921		0.51115	0.540187	0.528955	0.51086
10	0.53125	0.65625	0.46875	0.46875		0.503456	0.528039	0.478261	0.514493
11	0.503247	0.504329	0.540043	0.491342		0.47936	0.546691	0.535747	0.473584
12	0.5	0.580128	0.561966	0.519231		0.529049	0.487122	0.564779	0.45696
13	0.502841	0.537879	0.592803	0.494318		0.488459	0.497653	0.514653	0.508856
14	0.498522	0.525862	0.474138	0.545813		0.511574	0.490741	0.50647	0.512223
15	0.5	0.508929	0.543527	0.438616		0.50463	0.5	0.540927	0.509489
16	0.459743	0.473214	0.460213	0.547306		0.515193	0.524224	0.488764	0.499795
17	0.511364	0.519176	0.560369	0.56179		0.516876	0.504795	0.544884	0.539143
18	NaN	NaN	NaN	NaN		0.512946	0.451658	0.477576	0.492915
19	0.509673	0.493118	0.50093	0.503906		0.51453	0.510816	0.494442	0.449833
20	NaN	NaN	NaN	NaN		0.49641	0.482091	0.542961	0.524506
21	0.511364	0.600296	0.555336	0.467391		0.471081	0.532733	0.536393	0.506844
22	0.544508	0.496212	0.471591	0.500947		0.473266	0.484709	0.530797	0.509058
23	0.488889	0.540523	0.444771	0.534967		0.490542	0.514352	0.496377	0.5
24	0.5	0.5	0.569444	0.625		0.517083	0.472071	0.478894	0.413731
25	0.474898	0.45718	0.51375	0.519564		0.551677	0.530058	0.538063	0.515852
26	0.520833	0.400895	0.54049	0.532015		0.502315	0.5	0.471014	0.521739
27	0.505319	0.559961	0.522727	0.543907		0.508555	0.496377	0.540137	0.503784
28	0.582071	0.669192	0.602904	0.651515		0.476492	0.500034	0.487319	0.481884
29	0.520956	0.588235	0.539706	0.546324		0.503299	0.515076	0.497436	0.463573
30	0.528783	0.515625	0.495066	0.5		0.532733	0.507042	0.538043	0.552536
31	NaN	NaN	NaN	NaN		0.521159	0.49061	0.490842	0.50002
32	0.483772	0.449123	0.520614	0.495175		0.484742	0.529115	0.490942	0.494565
33	0.455357	0.607143	0.589286	0.508929		0.511937	0.507107	0.492754	0.509058
34	0.548137	0.59472	0.565994	0.424689
35	0.464286	0.563492	0.535714	0.52381

## Sheet: SupFig2
						Perky model												Complete mixing
Alpha = 1.5 - V = 1.5			Alpha = 1.5 - V = 2.5			Alpha = 2.5 - V = 1.5			Alpha = 2.5 - V = 2.5				Alpha = 1.5 - V = 1.5			Alpha = 1.5 - V = 2.5			Alpha = 2.5 - V = 1.5			Alpha = 2.5 - V = 2.5
Condition	Reality judgement	Vividness rating	Condition	Reality judgement	Vividness rating	Condition	Reality judgement	Vividness rating	Condition	Reality judgement	Vividness rating		Condition	Reality judgement	Vividness rating	Condition	Reality judgement	Vividness rating	Condition	Reality judgement	Vividness rating	Condition	Reality judgement	Vividness rating
1	0	1.76851	1	0	4.91725	1	1	2.32938	1	0	2.68335		1	0	0.109858	1	1	5.50856	1	1	2.32938	1	0	2.68335
1	0	1.88029	1	0	2.47998	1	0	3.10454	1	1	1.84591		1	0	2.276	1	1	3.9351	1	0	3.10454	1	1	1.84591
1	0	2.04079	1	0	2.19849	1	0	2.88148	1	1	2.30074		1	1	5.30174	1	1	3.01096	1	0	2.88148	1	1	2.30074
1	0	2.6447	1	0	1.76723	1	1	1.39043	1	0	2.91986		1	0	0.375885	1	1	3.2904	1	1	1.39043	1	0	2.91986
1	0	1.29542	1	0	2.11846	1	1	1.02597	1	0	1.16173		1	1	2.90138	1	1	4.3929	1	1	1.02597	1	0	1.16173
1	0	0.989164	1	0	0.712151	1	0	-0.00648197	1	1	1.27225		1	1	4.14849	1	0	1.77326	1	0	-0.00648197	1	1	1.27225
1	1	-1.43932	1	0	4.4739	1	0	2.21164	1	0	2.25357		1	0	-0.557459	1	1	4.40665	1	0	2.21164	1	0	2.25357
1	0	-0.787683	1	0	0.813808	1	0	1.83043	1	0	2.9911		1	1	3.32427	1	1	7.94762	1	0	1.83043	1	0	2.9911
1	0	1.82646	1	0	1.82983	1	0	1.90851	1	0	4.1859		1	1	4.49109	1	1	5.83029	1	0	1.90851	1	0	4.1859
1	0	0.0250625	1	0	3.26141	1	0	0.278409	1	0	3.92108		1	0	2.00058	1	1	6.55901	1	0	0.278409	1	0	3.92108
1	0	1.69276	1	0	4.83429	1	0	0.0863868	1	1	1.48482		1	0	0.657031	1	0	-1.03489	1	0	0.0863868	1	1	1.48482
1	0	3.68896	1	0	1.95429	1	0	0.860514	1	0	1.61169		1	1	3.35811	1	1	2.93988	1	0	0.860514	1	0	1.61169
1	0	0.108608	1	0	4.90417	1	0	1.71861	1	0	2.43401		1	0	1.41153	1	1	3.33693	1	0	1.71861	1	0	2.43401		Legend
1	0	-0.413417	1	0	1.94532	1	0	1.24179	1	0	4.58804		1	0	-0.285797	1	1	4.6286	1	0	1.24179	1	0	4.58804
1	0	2.60631	1	0	1.83381	1	0	2.33721	1	0	2.57051		1	0	1.65144	1	1	4.28457	1	0	2.33721	1	0	2.57051		Condition:		Reality judgement
1	0	0.930413	1	0	3.68569	1	0	0.782891	1	1	2.51619		1	0	0.856099	1	1	7.73854	1	0	0.782891	1	1	2.51619		1 = congruent		0 = imagined
1	0	2.88153	1	0	2.99087	1	0	-0.0265474	1	0	3.77367		1	0	0.801657	1	1	5.16555	1	0	-0.0265474	1	0	3.77367		2 = incongruent		1 = real
1	0	1.8006	1	0	4.08643	1	1	0.390873	1	0	2.66606		1	0	-0.772226	1	1	4.68351	1	1	0.390873	1	0	2.66606		0 = no input
1	0	0.436488	1	0	1.73217	1	0	-0.41382	1	0	0.982298		1	1	2.73948	1	1	6.41855	1	0	-0.41382	1	0	0.982298
1	0	0.367531	1	0	3.99209	1	0	0.798526	1	0	4.10221		1	1	2.65136	1	1	6.71069	1	0	0.798526	1	0	4.10221
1	0	1.18355	1	0	3.14914	1	1	2.74207	1	0	3.10269		1	1	2.93614	1	1	6.03951	1	1	2.74207	1	0	3.10269
1	0	0.416678	1	0	3.35912	1	0	2.72167	1	0	2.60081		1	0	0.888953	1	1	4.8591	1	0	2.72167	1	0	2.60081
1	0	0.613989	1	0	3.92834	1	0	0.914601	1	1	-0.735269		1	1	6.43783	1	1	3.94461	1	0	0.914601	1	1	-0.735269
1	1	2.39291	1	0	1.91986	1	0	1.83519	1	0	2.6804		1	0	1.34374	1	1	5.00272	1	0	1.83519	1	0	2.6804
1	0	0.557184	1	0	1.72027	1	0	0.978415	1	0	2.77629		1	0	1.84743	1	1	3.08117	1	0	0.978415	1	0	2.77629
1	0	0.997076	1	0	3.16576	1	1	1.45719	1	0	2.65716		1	1	3.0326	1	1	5.67879	1	1	1.45719	1	0	2.65716
1	0	3.34878	1	0	1.04121	1	0	2.44893	1	0	4.30486		1	1	3.63888	1	0	1.25354	1	0	2.44893	1	0	4.30486
1	0	1.26462	1	0	1.29231	1	0	1.53408	1	0	1.18602		1	0	1.17976	1	1	4.47142	1	0	1.53408	1	0	1.18602
1	0	-0.210193	1	0	3.68311	1	0	3.67087	1	0	1.58723		1	0	2.0474	1	1	4.67537	1	0	3.67087	1	0	1.58723
1	0	0.89332	1	0	4.39594	1	0	0.831899	1	0	3.71369		1	0	0.134696	1	0	0.99851	1	0	0.831899	1	0	3.71369
1	0	1.79041	1	0	2.1905	1	1	1.57211	1	0	3.91234		1	1	5.77255	1	0	2.01219	1	1	1.57211	1	0	3.91234
1	0	3.47128	1	1	0.0646351	1	0	0.880838	1	0	0.361132		1	1	5.33003	1	1	7.23432	1	0	0.880838	1	0	0.361132
1	0	0.723694	1	0	2.15632	1	1	1.72699	1	0	4.51824		1	1	2.58454	1	1	4.16519	1	1	1.72699	1	0	4.51824
1	0	3.08034	1	0	1.79921	1	0	2.3226	1	0	4.36248		1	1	4.32376	1	1	3.56532	1	0	2.3226	1	0	4.36248
1	0	3.23643	1	0	1.58848	1	0	2.42943	1	1	1.21239		1	0	2.29622	1	1	3.46	1	0	2.42943	1	1	1.21239
1	0	1.36512	1	0	1.48068	1	1	0.905833	1	0	2.19796		1	1	4.59209	1	1	6.04002	1	1	0.905833	1	0	2.19796
1	0	0.179656	1	0	2.27333	1	0	2.24531	1	0	1.3938		1	1	3.44402	1	0	1.50125	1	0	2.24531	1	0	1.3938
1	1	0.964608	1	0	3.83935	1	0	2.82936	1	1	0.504314		1	0	1.70275	1	1	3.35968	1	0	2.82936	1	1	0.504314
1	0	0.096786	1	0	0.925867	1	0	4.49118	1	1	0.0206727		1	0	-0.621437	1	1	3.75657	1	0	4.49118	1	1	0.0206727
1	1	-0.421799	1	0	3.0698	1	0	0.233248	1	1	-0.259374		1	0	-0.254522	1	1	5.44782	1	0	0.233248	1	1	-0.259374
1	0	0.583127	1	1	1.25254	1	0	-0.622199	1	1	0.774729		1	0	1.97865	1	1	4.26153	1	0	-0.622199	1	1	0.774729
1	0	1.10467	1	0	3.95109	1	0	0.634432	1	0	4.58516		1	1	3.95281	1	1	2.69345	1	0	0.634432	1	0	4.58516
1	0	0.582616	1	0	1.48776	1	0	2.54744	1	0	3.96118		1	1	3.21369	1	1	4.81141	1	0	2.54744	1	0	3.96118
1	1	0.677984	1	0	3.94851	1	0	1.90394	1	0	3.03533		1	0	1.87533	1	1	5.74591	1	0	1.90394	1	0	3.03533
1	0	2.54361	1	0	3.05548	1	0	1.21294	1	0	4.25444		1	1	4.41118	1	0	2.18677	1	0	1.21294	1	0	4.25444
1	0	1.50905	1	0	2.43632	1	1	-0.603705	1	0	1.11744		1	0	0.599984	1	1	5.05113	1	1	-0.603705	1	0	1.11744
1	1	-0.0844072	1	0	1.82124	1	0	1.01987	1	0	2.83896		1	1	4.04251	1	1	3.53584	1	0	1.01987	1	0	2.83896
1	0	-0.979946	1	0	2.84508	1	0	2.68889	1	1	0.470733		1	0	-0.56267	1	1	3.3111	1	0	2.68889	1	1	0.470733
1	0	1.76108	1	0	2.73588	1	0	2.67714	1	0	3.22158		1	1	2.57755	1	1	3.95314	1	0	2.67714	1	0	3.22158
1	0	1.54792	1	0	5.74477	1	0	4.71193	1	0	2.28663		1	0	1.35682	1	0	0.501193	1	0	4.71193	1	0	2.28663
1	0	0.846319	1	0	2.33516	1	0	3.26305	1	0	1.84693		1	1	4.358	1	1	5.13757	1	0	3.26305	1	0	1.84693
1	1	0.231489	1	0	2.9425	1	0	0.595944	1	1	3.34858		1	0	2.0092	1	1	4.40865	1	0	0.595944	1	1	3.34858
1	1	-0.193414	1	0	2.01357	1	1	2.15036	1	1	1.04532		1	0	1.77422	1	1	4.56767	1	1	2.15036	1	1	1.04532
1	0	4.38192	1	1	1.93503	1	1	0.134458	1	1	2.61713		1	0	1.79173	1	1	8.25774	1	1	0.134458	1	1	2.61713
1	0	1.45026	1	0	3.80416	1	0	3.47038	1	0	4.52141		1	0	1.53371	1	1	2.94695	1	0	3.47038	1	0	4.52141
1	0	2.55226	1	1	1.11093	1	1	1.33791	1	0	3.08393		1	1	4.78677	1	1	5.5102	1	1	1.33791	1	0	3.08393
1	0	1.41452	1	0	3.2541	1	0	0.444014	1	1	-0.295459		1	1	4.41905	1	1	3.39656	1	0	0.444014	1	1	-0.295459
1	1	2.30509	1	0	4.32076	1	0	4.02619	1	0	4.16401		1	1	3.19725	1	1	3.55413	1	0	4.02619	1	0	4.16401
1	0	2.19768	1	0	3.66421	1	0	4.76676	1	0	3.46649		1	1	2.57174	1	1	4.4893	1	0	4.76676	1	0	3.46649
1	0	1.86823	1	0	4.8039	1	1	0.824953	1	0	2.43026		1	1	2.56038	1	1	5.37852	1	1	0.824953	1	0	2.43026
1	1	-0.316043	1	0	2.72097	1	0	-0.130091	1	0	0.754461		1	1	4.63899	1	1	3.5419	1	0	-0.130091	1	0	0.754461
1	1	-0.919253	1	0	3.39673	1	0	1.3102	1	1	1.17748		1	1	3.16248	1	1	6.32694	1	0	1.3102	1	1	1.17748
1	0	-0.68868	1	0	2.26304	1	0	-0.185855	1	0	2.87225		1	0	2.19454	1	1	5.25712	1	0	-0.185855	1	0	2.87225
1	0	1.34812	1	0	2.5738	1	1	2.33804	1	0	5.83916		1	1	7.68252	1	1	5.89653	1	1	2.33804	1	0	5.83916
1	0	3.61234	1	0	2.49439	1	0	3.1179	1	0	0.235555		1	0	-0.587192	1	1	7.71767	1	0	3.1179	1	0	0.235555
1	0	2.55564	1	0	3.75419	1	1	1.04514	1	0	0.688215		1	0	2.1531	1	1	3.60658	1	1	1.04514	1	0	0.688215
1	0	2.70885	1	0	3.30823	1	0	1.97232	1	0	3.67135		1	0	0.227537	1	0	0.715974	1	0	1.97232	1	0	3.67135
1	0	3.18596	1	0	4.28795	1	0	1.6377	1	0	2.75424		1	1	3.17512	1	1	4.9908	1	0	1.6377	1	0	2.75424
1	0	0.901304	1	0	3.85331	1	0	-0.858884	1	0	3.71944		1	1	5.35518	1	1	2.97175	1	0	-0.858884	1	0	3.71944
1	0	4.02969	1	0	0.693663	1	0	0.959015	1	1	0.577954		1	1	4.59885	1	1	5.46717	1	0	0.959015	1	1	0.577954
1	0	0.793399	1	0	2.47684	1	0	1.62397	1	0	2.7168		1	1	4.30595	1	0	1.49937	1	0	1.62397	1	0	2.7168
1	0	1.88947	1	0	4.12048	1	0	-0.003571	1	0	3.0455		1	1	3.43751	1	1	4.15191	1	0	-0.003571	1	0	3.0455
1	0	2.14828	1	0	2.12348	1	0	-0.525194	1	0	2.81583		1	0	1.75728	1	1	4.35733	1	0	-0.525194	1	0	2.81583
1	0	1.67222	1	0	2.72696	1	0	3.95974	1	1	1.46624		1	0	0.792964	1	1	6.15751	1	0	3.95974	1	1	1.46624
1	0	3.10013	1	0	1.17977	1	1	-0.0351344	1	0	1.7129		1	1	4.50968	1	0	2.30654	1	1	-0.0351344	1	0	1.7129
1	0	3.26739	1	0	2.20315	1	0	2.81369	1	0	3.03218		1	0	0.801408	1	0	1.70797	1	0	2.81369	1	0	3.03218
1	0	2.26359	1	0	3.88967	1	0	2.40598	1	0	3.07028		1	0	2.37991	1	1	6.08118	1	0	2.40598	1	0	3.07028
1	1	0.82841	1	0	2.8213	1	1	2.68605	1	0	2.79734		1	1	4.73559	1	1	5.06026	1	1	2.68605	1	0	2.79734
1	0	1.31217	1	0	4.01665	1	0	-0.689112	1	0	4.25503		1	0	2.06868	1	1	2.83316	1	0	-0.689112	1	0	4.25503
1	0	2.20928	1	0	2.34574	1	0	1.00691	1	0	3.94203		1	1	3.78028	1	0	1.33227	1	0	1.00691	1	0	3.94203
1	1	-0.677513	1	0	3.01444	1	1	1.29498	1	1	0.00997493		1	0	1.49773	1	1	4.68452	1	1	1.29498	1	1	0.00997493
1	0	3.09997	1	0	2.43978	1	0	0.909272	1	0	0.166115		1	1	4.89718	1	1	4.02539	1	0	0.909272	1	0	0.166115
1	0	1.13874	1	0	4.21754	1	1	0.60937	1	0	2.50604		1	1	3.82626	1	1	6.25048	1	1	0.60937	1	0	2.50604
1	0	0.436831	1	0	4.36307	1	0	2.17855	1	0	5.69565		1	1	4.52236	1	1	5.4743	1	0	2.17855	1	0	5.69565
1	0	-0.808468	1	0	1.35645	1	1	0.918606	1	1	1.04482		1	1	4.97164	1	1	4.06127	1	1	0.918606	1	1	1.04482
1	0	1.48323	1	0	2.65504	1	0	1.95836	1	0	2.62214		1	1	3.08989	1	1	2.5482	1	0	1.95836	1	0	2.62214
1	0	4.75852	1	0	1.86368	1	0	3.06081	1	0	3.09044		1	1	2.97544	1	1	6.33613	1	0	3.06081	1	0	3.09044
1	0	0.373474	1	0	3.72829	1	0	2.63308	1	0	1.70571		1	1	3.87016	1	1	3.52332	1	0	2.63308	1	0	1.70571
1	0	2.04347	1	1	1.25791	1	0	1.87801	1	1	0.640834		1	0	0.0861809	1	1	3.30053	1	0	1.87801	1	1	0.640834
1	0	1.13888	1	0	4.03903	1	0	2.05616	1	0	3.59055		1	0	2.32491	1	1	3.89079	1	0	2.05616	1	0	3.59055
1	0	1.41967	1	0	2.99502	1	1	0.859411	1	1	3.44078		1	0	1.52397	1	1	4.11615	1	1	0.859411	1	1	3.44078
1	0	2.02331	1	0	2.57273	1	0	1.26357	1	0	4.08125		1	0	2.30301	1	1	4.76744	1	0	1.26357	1	0	4.08125
1	0	2.23489	1	0	2.78366	1	0	1.36416	1	0	1.66302		1	1	2.72729	1	1	3.73458	1	0	1.36416	1	0	1.66302
1	0	2.13708	1	0	3.22213	1	0	3.20415	1	0	4.67086		1	1	6.08606	1	1	5.06625	1	0	3.20415	1	0	4.67086
1	0	1.60241	1	0	2.02236	1	1	0.686699	1	0	2.16276		1	1	2.75887	1	1	4.3052	1	1	0.686699	1	0	2.16276
1	0	3.15645	1	0	2.35415	1	1	0.0795496	1	0	-0.121048		1	0	1.91512	1	1	4.9281	1	1	0.0795496	1	0	-0.121048
1	0	1.5287	1	0	2.53294	1	0	2.88521	1	0	2.00346		1	0	0.644706	1	1	6.6092	1	0	2.88521	1	0	2.00346
1	0	1.37864	1	0	2.96071	1	0	1.20684	1	0	2.85745		1	1	5.80753	1	1	4.7165	1	0	1.20684	1	0	2.85745
1	1	1.45465	1	0	3.33348	1	0	2.05074	1	0	1.37237		1	0	0.228159	1	1	3.94276	1	0	2.05074	1	0	1.37237
1	0	3.11294	1	0	1.82359	1	0	3.44392	1	1	1.24352		1	1	4.83675	1	0	2.09879	1	0	3.44392	1	1	1.24352
1	0	1.00462	1	0	1.53952	1	0	3.45033	1	0	4.43614		1	1	4.15831	1	1	2.64428	1	0	3.45033	1	0	4.43614
1	0	-0.0551552	1	0	1.42392	1	1	0.170149	1	0	2.19777		1	1	3.29397	1	1	4.72133	1	1	0.170149	1	0	2.19777
1	0	2.80631	1	0	3.4322	1	1	2.82535	1	0	1.30061		1	0	1.51554	1	0	0.655558	1	1	2.82535	1	0	1.30061
1	0	2.33735	1	1	0.83625	1	0	2.71591	1	1	-1.25014		1	0	2.28751	1	1	3.15539	1	0	2.71591	1	1	-1.25014
1	0	0.0628289	1	0	1.11776	1	1	1.62168	1	0	4.38994		1	1	3.53011	1	1	3.8353	1	1	1.62168	1	0	4.38994
1	0	1.43436	1	0	3.66386	1	0	1.19343	1	1	1.67316		1	1	3.72935	1	1	5.88717	1	0	1.19343	1	1	1.67316
1	0	3.40783	1	0	0.909188	1	0	0.482906	1	1	1.17539		1	1	5.53885	1	1	3.05893	1	0	0.482906	1	1	1.17539
1	0	2.81009	1	0	1.99085	1	0	2.14211	1	0	0.76446		1	0	1.84363	1	1	3.12747	1	0	2.14211	1	0	0.76446
1	0	0.764372	1	0	2.16761	1	0	1.59809	1	0	1.03888		1	0	1.23381	1	1	2.67205	1	0	1.59809	1	0	1.03888
1	0	3.24901	1	0	2.42899	1	1	1.55685	1	1	2.76321		1	0	-0.723394	1	1	4.05737	1	1	1.55685	1	1	2.76321
1	1	-2.13769	1	0	2.70091	1	0	2.20491	1	0	2.7289		1	1	3.62612	1	0	0.655854	1	0	2.20491	1	0	2.7289
1	0	1.5235	1	0	1.57566	1	1	1.45298	1	0	1.93978		1	1	8.08941	1	1	5.66577	1	1	1.45298	1	0	1.93978
1	0	1.28898	1	0	3.9815	1	1	0.340802	1	0	4.41569		1	0	0.551039	1	1	2.57443	1	1	0.340802	1	0	4.41569
1	1	0.526745	1	0	2.85315	1	0	0.868417	1	0	4.05215		1	0	2.01875	1	0	0.929039	1	0	0.868417	1	0	4.05215
1	1	-1.75368	1	0	1.56449	1	1	-2.08762	1	0	3.86341		1	0	0.920537	1	1	2.58234	1	1	-2.08762	1	0	3.86341
1	1	0.0993093	1	0	1.53571	1	0	3.42951	1	0	3.84754		1	1	6.98416	1	1	4.24734	1	0	3.42951	1	0	3.84754
1	0	2.80384	1	0	2.29947	1	0	1.53031	1	0	4.60854		1	0	0.703914	1	1	2.64705	1	0	1.53031	1	0	4.60854
1	0	1.9241	1	0	1.49101	1	0	1.2043	1	1	1.78907		1	1	4.34199	1	1	4.18974	1	0	1.2043	1	1	1.78907
1	0	4.01003	1	0	4.12332	1	1	2.22349	1	0	2.96989		1	0	2.17459	1	0	1.40994	1	1	2.22349	1	0	2.96989
1	1	0.0992927	1	0	3.45069	1	1	1.17592	1	0	1.94283		1	0	1.37803	1	0	2.28874	1	1	1.17592	1	0	1.94283
1	0	2.75516	1	0	3.11319	1	0	1.47577	1	0	3.15283		1	1	3.87262	1	0	1.36749	1	0	1.47577	1	0	3.15283
1	0	1.10199	1	0	-1.2672	1	0	-0.462072	1	0	3.24174		1	1	5.00324	1	1	4.3739	1	0	-0.462072	1	0	3.24174
1	0	1.55548	1	0	0.744618	1	0	2.47035	1	1	2.10614		1	0	0.495405	1	1	4.44043	1	0	2.47035	1	1	2.10614
1	0	1.78389	1	0	2.31312	1	1	-0.168392	1	0	2.77589		1	0	2.01126	1	0	2.34135	1	1	-0.168392	1	0	2.77589
1	0	1.0203	1	0	3.72915	1	0	2.02071	1	0	2.98699		1	1	5.03146	1	1	3.79664	1	0	2.02071	1	0	2.98699
1	0	1.28286	1	0	3.45471	1	0	1.62677	1	0	3.51186		1	1	4.89059	1	1	6.43849	1	0	1.62677	1	0	3.51186
1	1	2.44147	1	0	3.82149	1	0	3.17927	1	1	2.37277		1	1	5.76697	1	1	8.62377	1	0	3.17927	1	1	2.37277
1	0	2.54459	1	0	3.61297	1	1	0.252141	1	1	1.41403		1	0	1.58456	1	1	5.82197	1	1	0.252141	1	1	1.41403
1	0	3.01862	1	0	2.18743	1	1	1.02001	1	0	2.19607		1	1	5.70574	1	0	2.37109	1	1	1.02001	1	0	2.19607
1	0	4.04681	1	0	2.03351	1	1	0.45694	1	0	2.6333		1	0	0.532753	1	0	0.631817	1	1	0.45694	1	0	2.6333
1	0	-0.721373	1	0	2.98348	1	1	1.17578	1	0	-0.207373		1	1	6.3381	1	1	5.33087	1	1	1.17578	1	0	-0.207373
1	1	-0.793823	1	0	2.11256	1	1	0.500671	1	0	1.32285		1	1	5.42721	1	1	2.51501	1	1	0.500671	1	0	1.32285
1	0	2.84392	1	0	3.77756	1	0	0.662763	1	0	0.828856		1	0	2.13102	1	1	5.34073	1	0	0.662763	1	0	0.828856
1	0	1.32407	1	0	4.02961	1	0	3.4729	1	0	2.0614		1	1	5.91623	1	1	4.08193	1	0	3.4729	1	0	2.0614
1	1	0.374412	1	0	3.62049	1	0	3.99513	1	0	1.30096		1	1	5.58982	1	1	4.78745	1	0	3.99513	1	0	1.30096
1	0	2.41328	1	0	2.15786	1	0	1.35508	1	0	1.61271		1	1	2.74017	1	1	3.4939	1	0	1.35508	1	0	1.61271
1	0	1.30362	1	0	0.253976	1	1	0.712659	1	0	0.24443		1	1	3.08378	1	1	3.45062	1	1	0.712659	1	0	0.24443
1	0	0.301605	1	0	2.88347	1	0	0.887825	1	0	3.32483		1	1	6.44705	1	1	2.59273	1	0	0.887825	1	0	3.32483
1	0	0.630223	1	0	3.04551	1	0	1.72667	1	0	2.7867		1	0	1.79713	1	1	4.69517	1	0	1.72667	1	0	2.7867
1	0	1.24319	1	0	2.42642	1	0	2.67262	1	0	2.25338		1	0	-1.77304	1	1	2.85229	1	0	2.67262	1	0	2.25338
1	0	2.11371	1	0	0.589802	1	0	0.973907	1	0	2.29142		1	1	5.41182	1	1	5.70983	1	0	0.973907	1	0	2.29142
1	0	2.19109	1	0	1.54591	1	0	2.99504	1	0	2.17842		1	0	1.85433	1	1	5.74037	1	0	2.99504	1	0	2.17842
1	0	2.65264	1	0	5.06622	1	1	1.51317	1	0	3.82658		1	1	3.85879	1	1	6.6126	1	1	1.51317	1	0	3.82658
1	0	1.31739	1	0	1.07468	1	0	2.33814	1	0	0.401093		1	1	3.58297	1	1	4.11175	1	0	2.33814	1	0	0.401093
1	0	1.70671	1	0	-0.578662	1	1	0.160062	1	0	1.49179		1	1	3.00613	1	0	1.07168	1	1	0.160062	1	0	1.49179
1	0	2.79094	1	0	2.89246	1	0	3.08338	1	0	3.58274		1	0	1.73861	1	1	4.69283	1	0	3.08338	1	0	3.58274
1	0	-0.506339	1	0	2.95477	1	1	3.08901	1	1	0.659122		1	0	2.33291	1	1	3.52267	1	1	3.08901	1	1	0.659122
1	0	0.389004	1	0	2.28022	1	1	-0.851585	1	1	-0.00463997		1	1	3.136	1	0	0.542945	1	1	-0.851585	1	1	-0.00463997
1	0	0.762547	1	0	1.47792	1	0	2.45851	1	0	3.29077		1	1	4.49441	1	0	1.71378	1	0	2.45851	1	0	3.29077
1	0	3.094	1	0	0.943034	1	0	0.0619389	1	0	2.95294		1	0	1.37272	1	1	2.63406	1	0	0.0619389	1	0	2.95294
1	0	1.28118	1	0	5.17184	1	0	1.48175	1	0	1.25183		1	1	4.64435	1	1	6.0816	1	0	1.48175	1	0	1.25183
1	0	2.26062	1	0	4.34613	1	1	0.497619	1	1	0.692079		1	1	5.09221	1	0	1.59679	1	1	0.497619	1	1	0.692079
1	0	0.0709531	1	0	3.01731	1	0	2.36971	1	0	3.68528		1	1	4.01981	1	1	4.90343	1	0	2.36971	1	0	3.68528
1	0	2.53494	1	0	1.32113	1	1	0.282708	1	0	4.62161		1	1	4.75347	1	0	2.40769	1	1	0.282708	1	0	4.62161
1	0	0.87687	1	0	4.19236	1	1	2.17753	1	0	4.12076		1	1	6.57747	1	1	3.74401	1	1	2.17753	1	0	4.12076
1	0	0.150026	1	0	2.1045	1	0	0.451217	1	0	3.91607		1	0	-0.266374	1	1	3.50125	1	0	0.451217	1	0	3.91607
1	0	2.63709	1	0	3.53611	1	0	1.53246	1	0	3.02774		1	0	0.494483	1	1	4.44067	1	0	1.53246	1	0	3.02774
1	0	3.76125	1	0	4.18709	1	0	2.76127	1	0	0.419322		1	1	4.06169	1	1	2.77214	1	0	2.76127	1	0	0.419322
1	0	0.466267	1	0	3.23244	1	1	1.13827	1	1	1.22349		1	1	4.34613	1	1	5.30125	1	1	1.13827	1	1	1.22349
1	0	-0.173109	1	0	2.83587	1	1	2.16697	1	0	4.83749		1	1	6.40992	1	1	6.2229	1	1	2.16697	1	0	4.83749
1	0	1.79931	1	0	1.37711	1	0	0.940981	1	1	2.3055		1	0	0.658827	1	1	2.8934	1	0	0.940981	1	1	2.3055
1	0	1.45895	1	0	2.76511	1	0	1.75546	1	0	1.34212		1	0	1.11461	1	0	1.38821	1	0	1.75546	1	0	1.34212
1	0	0.595619	1	0	2.25271	1	1	2.43926	1	1	3.83821		1	1	3.32976	1	0	1.09092	1	1	2.43926	1	1	3.83821
1	0	3.81172	1	0	4.08368	1	1	0.546932	1	0	2.40216		1	1	2.91163	1	1	4.94783	1	1	0.546932	1	0	2.40216
1	0	0.663819	1	0	3.35849	1	0	0.884798	1	1	3.10602		1	1	2.5008	1	1	7.12337	1	0	0.884798	1	1	3.10602
1	0	2.73091	1	0	1.80651	1	0	1.98594	1	0	5.86793		1	0	0.711215	1	1	5.64312	1	0	1.98594	1	0	5.86793
1	0	1.6844	1	1	1.00337	1	0	2.78336	1	0	3.92767		1	1	3.41942	1	1	5.97577	1	0	2.78336	1	0	3.92767
1	0	3.36082	1	0	2.40768	1	0	1.18978	1	1	4.27469		1	1	2.56843	1	1	5.53765	1	0	1.18978	1	1	4.27469
1	0	1.44068	1	0	2.96886	1	0	1.38584	1	0	0.694559		1	1	3.40753	1	1	4.36467	1	0	1.38584	1	0	0.694559
1	0	1.01682	1	0	2.10566	1	0	2.72373	1	0	2.21782		1	1	3.46205	1	0	2.45837	1	0	2.72373	1	0	2.21782
1	0	2.13362	1	0	5.91183	1	1	2.71579	1	0	2.50673		1	1	5.85554	1	1	2.95764	1	1	2.71579	1	0	2.50673
1	0	-1.67996	1	0	2.51153	1	0	1.171	1	1	0.00464846		1	0	1.08801	1	1	5.03235	1	0	1.171	1	1	0.00464846
1	1	-1.48219	1	1	2.63816	1	0	0.289352	1	0	4.8711		1	1	5.82589	1	1	2.82145	1	0	0.289352	1	0	4.8711
1	0	2.98463	1	0	1.38628	1	0	0.640537	1	0	2.7254		1	1	2.65673	1	1	4.24312	1	0	0.640537	1	0	2.7254
1	0	0.602069	1	0	2.95236	1	0	2.97505	1	0	4.32976		1	1	5.72108	1	1	7.69763	1	0	2.97505	1	0	4.32976
1	0	2.47687	1	0	2.41163	1	0	1.57846	1	0	1.34168		1	0	2.0585	1	1	3.65716	1	0	1.57846	1	0	1.34168
1	0	1.7006	1	0	2.04761	1	0	1.8296	1	0	1.40994		1	1	2.68986	1	1	3.35223	1	0	1.8296	1	0	1.40994
1	0	1.25256	1	0	2.2401	1	1	0.930838	1	0	0.872118		1	0	0.103795	1	1	2.99719	1	1	0.930838	1	0	0.872118
1	0	3.30728	1	0	3.46121	1	0	2.43984	1	0	1.59231		1	0	1.42387	1	1	3.24052	1	0	2.43984	1	0	1.59231
1	0	-0.770516	1	0	4.89728	1	0	0.815233	1	0	3.63497		1	1	5.31886	1	1	4.82862	1	0	0.815233	1	0	3.63497
1	0	1.0356	1	0	2.83102	1	0	0.0331328	1	0	2.15083		1	0	0.799774	1	1	4.8353	1	0	0.0331328	1	0	2.15083
1	0	-1.44054	1	0	4.38627	1	0	2.5958	1	1	1.77348		1	1	2.65811	1	1	5.38445	1	0	2.5958	1	1	1.77348
1	0	2.48656	1	0	2.67628	1	0	2.38098	1	0	1.44311		1	1	2.68447	1	0	2.11421	1	0	2.38098	1	0	1.44311
1	0	-0.549423	1	0	3.6339	1	0	3.31392	1	0	2.71533		1	0	-0.701979	1	1	4.50194	1	0	3.31392	1	0	2.71533
1	0	-0.12107	1	0	0.881695	1	0	0.312335	1	0	0.360161		1	1	3.23867	1	1	3.51881	1	0	0.312335	1	0	0.360161
1	0	1.19741	1	0	2.40449	1	0	-0.294956	1	0	1.92439		1	0	0.988408	1	0	2.11082	1	0	-0.294956	1	0	1.92439
1	0	1.74839	1	0	3.23776	1	0	1.09715	1	0	2.50603		1	1	2.8136	1	1	4.12398	1	0	1.09715	1	0	2.50603
1	0	2.96321	1	0	2.0881	1	1	0.818593	1	1	3.31149		1	1	4.17306	1	1	4.54337	1	1	0.818593	1	1	3.31149
1	0	1.54811	1	0	2.23034	1	0	1.4241	1	0	1.88055		1	0	0.166811	1	1	6.72379	1	0	1.4241	1	0	1.88055
1	1	0.474617	1	0	1.87202	1	0	2.192	1	0	2.87624		1	1	3.92486	1	1	3.17505	1	0	2.192	1	0	2.87624
1	0	3.03453	1	0	1.83788	1	0	0.965979	1	0	2.26934		1	0	2.2354	1	0	2.17268	1	0	0.965979	1	0	2.26934
1	0	3.08893	1	0	2.00949	1	0	1.61873	1	0	0.786453		1	1	3.51022	1	1	4.811	1	0	1.61873	1	0	0.786453
1	0	1.25502	1	0	2.9481	1	0	0.458782	1	0	3.52428		1	1	4.08377	1	1	3.17693	1	0	0.458782	1	0	3.52428
1	0	0.616055	1	1	0.31825	1	0	1.15438	1	0	2.53125		1	0	-0.184432	1	1	3.99097	1	0	1.15438	1	0	2.53125
1	0	1.26851	1	0	3.10162	1	0	1.64828	1	0	0.488076		1	1	4.33396	1	1	5.09593	1	0	1.64828	1	0	0.488076
1	0	2.74565	1	0	3.8994	1	1	-1.02647	1	0	1.09688		1	0	-0.000139364	1	0	2.47396	1	1	-1.02647	1	0	1.09688
1	0	0.611571	1	0	1.22785	1	1	0.370202	1	0	1.73006		1	0	1.19663	1	1	4.22994	1	1	0.370202	1	0	1.73006
1	0	4.2759	1	0	0.805606	1	1	-0.673808	1	0	4.38021		1	0	0.754187	1	0	-1.15552	1	1	-0.673808	1	0	4.38021
1	0	-0.089965	1	0	2.8849	1	1	2.1414	1	1	0.840395		1	0	0.467266	1	1	3.38053	1	1	2.1414	1	1	0.840395
1	0	1.35929	1	0	3.76345	1	0	0.52253	1	0	1.74327		1	1	2.57448	1	0	-0.0898734	1	0	0.52253	1	0	1.74327
1	0	4.57063	1	0	3.14814	1	0	0.876774	1	0	2.3061		1	0	1.9537	1	1	3.909	1	0	0.876774	1	0	2.3061
1	0	2.46444	1	0	3.38082	1	1	-0.968566	1	1	1.66202		1	0	2.4099	1	1	5.21261	1	1	-0.968566	1	1	1.66202
1	0	2.48756	1	0	5.25693	1	1	1.75303	1	1	3.58983		1	1	2.6208	1	1	8.12258	1	1	1.75303	1	1	3.58983
1	0	4.50157	1	0	2.33585	1	0	1.44597	1	0	3.58151		1	1	3.17557	1	1	4.68343	1	0	1.44597	1	0	3.58151
1	0	1.40448	1	0	3.86152	1	1	3.30262	1	1	2.88499		1	1	7.24991	1	0	0.682636	1	1	3.30262	1	1	2.88499
1	0	2.34334	1	0	3.8683	1	1	2.52407	1	0	3.04543		1	0	-0.754677	1	1	6.22566	1	1	2.52407	1	0	3.04543
1	0	2.38857	1	0	3.3125	1	0	2.32061	1	0	2.34064		1	0	-0.472663	1	1	5.65676	1	0	2.32061	1	0	2.34064
1	0	3.6893	1	0	2.08304	1	1	1.86901	1	0	2.23266		1	1	8.80347	1	0	0.0679433	1	1	1.86901	1	0	2.23266
1	0	-0.345644	1	0	4.3855	1	1	-0.247287	1	0	-0.0413715		1	1	4.00104	1	0	1.55473	1	1	-0.247287	1	0	-0.0413715
1	0	0.80301	1	0	4.53795	1	0	1.86325	1	1	2.94742		1	0	1.07176	1	1	6.18007	1	0	1.86325	1	1	2.94742
1	0	2.60797	1	0	2.89949	1	0	-0.223962	1	0	4.39179		1	0	2.23918	1	1	5.53816	1	0	-0.223962	1	0	4.39179
1	0	-0.0920139	1	0	-0.269446	1	1	0.834111	1	0	1.0451		1	1	2.73444	1	1	2.97374	1	1	0.834111	1	0	1.0451
1	0	0.281052	1	0	3.51333	1	0	1.74168	1	0	4.78926		1	1	2.7503	1	1	4.10839	1	0	1.74168	1	0	4.78926
1	0	2.03117	1	0	3.19224	1	0	3.31543	1	0	2.11432		1	1	4.52698	1	1	5.20648	1	0	3.31543	1	0	2.11432
1	0	2.09832	1	0	3.96052	1	0	2.15892	1	1	2.14007		1	1	3.09273	1	0	1.19433	1	0	2.15892	1	1	2.14007
1	0	1.39684	1	0	4.34612	1	0	1.00796	1	1	2.09241		1	1	4.56531	1	1	5.49279	1	0	1.00796	1	1	2.09241
1	1	0.194942	1	0	2.72209	1	0	1.25209	1	1	3.84029		1	1	4.99784	1	1	3.6424	1	0	1.25209	1	1	3.84029
1	1	-0.770462	1	0	3.54006	1	0	0.689905	1	1	-0.189647		1	0	-0.286873	1	1	5.88563	1	0	0.689905	1	1	-0.189647
1	0	0.873744	1	0	2.73566	1	1	2.63451	1	1	2.04331		1	1	4.48812	1	1	4.61658	1	1	2.63451	1	1	2.04331
1	0	3.25147	1	0	2.44639	1	0	1.7924	1	0	2.64985		1	1	3.63157	1	1	3.17255	1	0	1.7924	1	0	2.64985
1	0	-0.795253	1	0	2.34433	1	0	1.52842	1	0	4.37588		1	0	1.85249	1	1	8.08255	1	0	1.52842	1	0	4.37588
1	0	3.29669	1	0	2.03617	1	0	1.71603	1	0	3.94137		1	1	7.02907	1	1	8.41998	1	0	1.71603	1	0	3.94137
1	0	2.46343	1	0	0.909521	1	1	2.53729	1	1	3.58127		1	1	2.69489	1	1	6.41022	1	1	2.53729	1	1	3.58127
1	0	0.821768	1	0	3.21065	1	0	0.165375	1	0	2.04851		1	0	2.09371	1	1	4.85152	1	0	0.165375	1	0	2.04851
1	0	2.6248	1	0	2.3574	1	0	1.59358	1	1	1.45993		1	0	2.1595	1	1	5.13406	1	0	1.59358	1	1	1.45993
1	0	0.671356	1	0	1.02019	1	1	-0.49219	1	1	1.68348		1	1	3.58961	1	1	3.91834	1	1	-0.49219	1	1	1.68348
1	1	-0.435884	1	0	1.84967	1	1	0.596457	1	1	-1.97168		1	0	0.18632	1	1	6.3969	1	1	0.596457	1	1	-1.97168
1	1	0.662071	1	0	0.819607	1	1	0.441691	1	0	1.99621		1	1	2.93251	1	0	1.80131	1	1	0.441691	1	0	1.99621
1	0	2.90761	1	0	3.42622	1	1	2.10787	1	0	0.743071		1	1	3.2679	1	1	5.08205	1	1	2.10787	1	0	0.743071
1	0	2.20055	1	0	3.79859	1	1	-1.07858	1	1	1.48516		1	0	0.981528	1	1	6.16123	1	1	-1.07858	1	1	1.48516
1	0	2.12596	1	0	1.691	1	1	-0.337317	1	0	1.82257		1	0	0.422042	1	1	4.88302	1	1	-0.337317	1	0	1.82257
1	0	2.29831	1	0	2.48764	1	0	0.933594	1	1	0.76389		1	1	5.30331	1	1	3.11262	1	0	0.933594	1	1	0.76389
1	0	2.47553	1	0	1.79212	1	0	3.14768	1	0	2.25212		1	1	3.17609	1	1	3.2604	1	0	3.14768	1	0	2.25212
1	0	0.678769	1	0	4.80371	1	0	0.392225	1	0	2.24513		1	0	1.94054	1	1	2.84561	1	0	0.392225	1	0	2.24513
1	0	1.90576	1	0	4.83186	1	0	2.18573	1	0	4.43616		1	0	1.28601	1	1	5.87676	1	0	2.18573	1	0	4.43616
1	0	2.41834	1	0	2.54605	1	0	-0.0136349	1	1	2.06653		1	0	-0.615814	1	0	0.799382	1	0	-0.0136349	1	1	2.06653
1	0	1.30922	1	0	2.50129	1	0	-0.492363	1	0	2.27771		1	1	4.18532	1	1	5.3236	1	0	-0.492363	1	0	2.27771
1	0	0.817716	1	0	1.1033	1	0	1.5373	1	0	3.61303		1	0	-3.52363	1	1	4.29941	1	0	1.5373	1	0	3.61303
1	0	2.66856	1	0	2.52199	1	0	1.88328	1	0	1.76002		1	0	1.66887	1	0	2.43694	1	0	1.88328	1	0	1.76002
1	0	0.302513	1	0	1.88777	1	1	0.933626	1	0	2.8286		1	0	1.68882	1	0	1.35879	1	1	0.933626	1	0	2.8286
1	0	0.540984	1	0	3.31043	1	0	1.42539	1	0	0.927856		1	1	3.48989	1	0	2.14183	1	0	1.42539	1	0	0.927856
1	0	0.433437	1	0	2.42193	1	1	2.8297	1	1	-1.11912		1	0	1.90691	1	1	3.09737	1	1	2.8297	1	1	-1.11912
1	0	0.295793	1	0	2.05013	1	0	0.465249	1	0	2.44451		1	1	4.71657	1	1	4.4368	1	0	0.465249	1	0	2.44451
1	0	2.70638	1	0	1.63837	1	0	2.13824	1	0	1.7847		1	1	4.14654	1	0	1.48612	1	0	2.13824	1	0	1.7847
1	0	3.06611	1	0	1.5629	1	1	1.46984	1	0	4.4752		1	0	0.118226	1	1	2.9449	1	1	1.46984	1	0	4.4752
1	0	2.44877	1	0	2.14935	1	0	1.35011	1	0	2.88414		1	1	2.94225	1	0	2.02548	1	0	1.35011	1	0	2.88414
1	0	1.521	1	0	3.73042	1	1	1.97232	1	0	2.47694		1	1	2.71735	1	1	5.93696	1	1	1.97232	1	0	2.47694
1	0	1.94207	1	0	5.26391	1	0	2.20424	1	0	4.13458		1	0	-0.29924	1	1	4.52414	1	0	2.20424	1	0	4.13458
1	0	1.25358	1	0	1.26093	1	0	0.550848	1	0	2.00386		1	0	1.70021	1	1	5.09217	1	0	0.550848	1	0	2.00386
1	1	1.85999	1	0	3.37964	1	0	2.49922	1	0	4.92818		1	0	1.63343	1	1	6.28207	1	0	2.49922	1	0	4.92818
1	1	0.392506	1	0	2.36193	1	0	0.146169	1	0	1.58344		1	0	1.3229	1	0	1.27733	1	0	0.146169	1	0	1.58344
1	0	-0.660609	1	0	2.56086	1	0	2.53188	1	1	4.00828		1	0	2.24276	1	1	5.05242	1	0	2.53188	1	1	4.00828
1	1	1.35983	1	0	2.98984	1	1	-0.303906	1	0	3.12748		1	1	3.61486	1	1	5.67903	1	1	-0.303906	1	0	3.12748
1	0	-0.524065	1	0	4.02203	1	1	1.24021	1	0	2.37485		1	0	2.34414	1	1	3.05328	1	1	1.24021	1	0	2.37485
1	0	0.941393	1	0	2.9391	1	0	0.761282	1	0	1.40122		1	1	5.23562	1	1	3.88861	1	0	0.761282	1	0	1.40122
1	0	1.8147	1	0	4.12763	1	1	2.32878	1	0	3.29546		1	1	5.51667	1	1	3.26784	1	1	2.32878	1	0	3.29546
1	0	1.04799	1	0	-0.337644	1	1	0.550504	1	0	4.11674		1	1	6.07762	1	0	1.84271	1	1	0.550504	1	0	4.11674
1	0	0.538791	1	0	0.800307	1	1	2.80314	1	0	2.52865		1	1	4.21817	1	1	8.24376	1	1	2.80314	1	0	2.52865
1	0	3.67753	1	1	0.0396818	1	0	1.68392	1	1	2.5455		1	1	6.82577	1	1	3.86013	1	0	1.68392	1	1	2.5455
1	0	1.9919	1	0	3.24501	1	0	1.61494	1	0	1.09801		1	0	0.852892	1	1	6.71138	1	0	1.61494	1	0	1.09801
1	0	2.02949	1	0	1.62685	1	0	2.03089	1	0	4.14017		1	1	3.27661	1	1	4.26718	1	0	2.03089	1	0	4.14017
1	0	2.60262	1	0	3.8326	1	0	-0.368866	1	0	1.87812		1	1	5.08932	1	1	3.94852	1	0	-0.368866	1	0	1.87812
1	0	2.32089	1	0	3.48541	1	0	0.120347	1	0	3.75009		1	1	5.89876	1	1	5.52244	1	0	0.120347	1	0	3.75009
1	0	-1.32261	1	0	2.51913	1	1	1.73511	1	0	4.12272		1	1	4.23549	1	1	5.42187	1	1	1.73511	1	0	4.12272
1	0	0.806586	1	0	0.77324	1	1	2.05725	1	0	1.26708		1	0	-1.59852	1	1	2.76752	1	1	2.05725	1	0	1.26708
1	0	1.01923	1	0	4.69169	1	0	1.49014	1	0	2.84674		1	1	3.59962	1	0	1.81119	1	0	1.49014	1	0	2.84674
1	0	2.70449	1	0	3.89387	1	0	0.669034	1	1	3.69242		1	1	3.03723	1	0	0.463252	1	0	0.669034	1	1	3.69242
1	0	0.043063	1	0	2.32888	1	0	3.45894	1	1	1.40069		1	0	0.845956	1	1	7.21069	1	0	3.45894	1	1	1.40069
1	0	4.44343	1	0	1.8869	1	0	3.15995	1	0	3.71159		1	0	2.16412	1	1	5.47743	1	0	3.15995	1	0	3.71159
1	0	1.49399	1	0	4.1881	1	1	0.0666821	1	0	4.45769		1	1	3.09847	1	1	2.80476	1	1	0.0666821	1	0	4.45769
1	0	0.636195	1	0	3.55524	1	0	0.489916	1	0	1.49697		1	1	5.31462	1	0	0.48658	1	0	0.489916	1	0	1.49697
1	0	0.496025	1	0	1.01402	1	0	0.013568	1	0	2.79905		1	1	5.67833	1	0	-0.0968656	1	0	0.013568	1	0	2.79905
1	0	1.11976	1	0	2.75623	1	1	0.904563	1	0	3.12218		1	1	4.94509	1	1	5.68532	1	1	0.904563	1	0	3.12218
1	0	3.20008	1	0	2.07995	1	0	0.852588	1	1	1.45401		1	1	3.86206	1	1	4.69469	1	0	0.852588	1	1	1.45401
1	0	0.385949	1	0	2.50407	1	0	2.82294	1	0	1.25914		1	1	4.57778	1	1	6.66306	1	0	2.82294	1	0	1.25914
1	1	0.464308	1	0	3.60096	1	1	0.583754	1	0	4.7518		1	1	4.06622	1	1	4.44068	1	1	0.583754	1	0	4.7518
1	0	2.30037	1	0	2.26115	1	0	3.47327	1	0	1.78563		1	1	3.903	1	1	4.77395	1	0	3.47327	1	0	1.78563
1	0	3.11105	1	0	0.0579517	1	1	0.86522	1	0	3.5148		1	0	0.582142	1	0	1.45261	1	1	0.86522	1	0	3.5148
1	0	0.590457	1	0	1.38153	1	1	1.34834	1	0	0.436776		1	1	5.28371	1	0	1.03016	1	1	1.34834	1	0	0.436776
1	0	0.848585	1	0	2.83238	1	1	1.46416	1	1	2.31017		1	0	1.71077	1	0	0.535713	1	1	1.46416	1	1	2.31017
1	1	-0.70671	1	0	1.04356	1	1	1.27178	1	0	2.21506		1	1	8.94346	1	1	6.28556	1	1	1.27178	1	0	2.21506
1	0	2.5824	1	0	2.47398	1	0	-0.480845	1	0	4.60378		1	1	3.99217	1	1	3.21131	1	0	-0.480845	1	0	4.60378
1	0	-0.0955084	1	0	3.58955	1	0	0.481074	1	0	3.21962		1	1	5.2834	1	1	6.034	1	0	0.481074	1	0	3.21962
1	0	2.05875	1	0	1.94522	1	1	0.692632	1	0	2.2273		1	1	3.78989	1	1	4.43403	1	1	0.692632	1	0	2.2273
1	0	0.827482	1	0	3.04986	1	0	3.88779	1	0	4.96209		1	0	-1.54779	1	1	3.31507	1	0	3.88779	1	0	4.96209
1	1	2.8401	1	0	3.6361	1	0	2.31078	1	0	4.59359		1	0	0.89244	1	1	3.62025	1	0	2.31078	1	0	4.59359
1	0	1.51632	1	0	2.77996	1	0	-0.0791855	1	0	1.58956		1	0	1.28511	1	1	3.13438	1	0	-0.0791855	1	0	1.58956
1	0	2.06128	1	0	1.60603	1	0	-0.853645	1	0	2.88956		1	0	0.0910737	1	1	5.41132	1	0	-0.853645	1	0	2.88956
1	0	1.49388	1	0	3.12483	1	1	0.0541334	1	0	4.23154		1	1	2.81152	1	1	5.48516	1	1	0.0541334	1	0	4.23154
1	0	1.44372	1	0	1.93476	1	1	0.421249	1	1	0.875059		1	1	5.93612	1	1	3.16597	1	1	0.421249	1	1	0.875059
1	0	4.54785	1	1	0.412331	1	0	0.298052	1	0	2.67547		1	1	3.74197	1	1	3.44044	1	0	0.298052	1	0	2.67547
1	0	2.90709	1	0	4.62527	1	0	0.146924	1	0	2.36728		1	1	4.38819	1	1	5.04679	1	0	0.146924	1	0	2.36728
1	0	1.67589	1	0	1.92353	1	0	1.02182	1	1	0.33784		1	1	3.65504	1	1	3.6288	1	0	1.02182	1	1	0.33784
1	0	-0.0723067	1	0	3.73768	1	1	1.95856	1	0	1.97378		1	0	1.88162	1	1	3.80969	1	1	1.95856	1	0	1.97378
1	0	1.41807	1	0	3.0231	1	0	2.5865	1	1	1.23071		1	0	1.48675	1	1	5.97142	1	0	2.5865	1	1	1.23071
1	0	1.19757	1	0	2.10007	1	0	3.09104	1	0	4.39739		1	0	0.297627	1	1	4.01398	1	0	3.09104	1	0	4.39739
1	0	2.59928	1	0	2.99643	1	0	6.30913	1	1	3.09715		1	0	0.689225	1	1	3.64356	1	0	6.30913	1	1	3.09715
1	0	0.566029	1	0	2.0405	1	1	-1.49387	1	1	2.37006		1	1	9.06588	1	1	4.17735	1	1	-1.49387	1	1	2.37006
1	0	1.23081	1	0	3.64272	1	0	2.14811	1	0	0.408716		1	1	7.53714	1	0	0.383114	1	0	2.14811	1	0	0.408716
1	0	-1.39274	1	0	4.78148	1	0	2.01272	1	0	5.84799		1	1	4.8876	1	1	3.22477	1	0	2.01272	1	0	5.84799
1	0	1.94481	1	0	1.89487	1	0	2.34753	1	0	2.23083		1	1	5.09573	1	1	6.43227	1	0	2.34753	1	0	2.23083
1	0	2.93376	1	0	3.21912	1	0	1.51053	1	0	3.02673		1	1	3.21786	1	1	3.65872	1	0	1.51053	1	0	3.02673
1	0	-0.473298	1	0	3.41446	1	0	2.0431	1	1	2.75558		1	1	7.45347	1	0	2.01839	1	0	2.0431	1	1	2.75558
1	0	0.674704	1	0	2.78539	1	1	-0.585377	1	1	1.99964		1	0	2.03079	1	0	-2.74762	1	1	-0.585377	1	1	1.99964
1	0	0.795974	1	0	3.63371	1	0	1.29246	1	0	4.25928		1	0	0.548176	1	1	2.80779	1	0	1.29246	1	0	4.25928
1	0	2.77197	1	0	0.924735	1	1	2.26456	1	0	2.73977		1	1	4.55462	1	1	2.72744	1	1	2.26456	1	0	2.73977
1	0	-1.19349	1	0	2.81294	1	1	1.14377	1	0	2.00013		1	1	3.35535	1	1	3.18753	1	1	1.14377	1	0	2.00013
1	0	1.68199	1	0	1.50643	1	1	-1.65019	1	0	2.4679		1	1	4.32305	1	1	3.24628	1	1	-1.65019	1	0	2.4679
1	0	3.00492	1	0	1.72105	1	0	0.855709	1	1	1.27209		1	1	3.73284	1	1	4.80292	1	0	0.855709	1	1	1.27209
1	0	2.82858	1	0	4.27387	1	0	1.40467	1	0	2.06105		1	0	0.791261	1	1	5.45331	1	0	1.40467	1	0	2.06105
1	0	2.9218	1	0	2.78151	1	1	0.113028	1	0	1.79916		1	0	1.70456	1	0	2.3712	1	1	0.113028	1	0	1.79916
1	1	0.720108	1	1	-0.0956858	1	0	-0.07385	1	1	1.06956		1	0	0.842356	1	1	4.82561	1	0	-0.07385	1	1	1.06956
1	0	-0.235731	1	0	1.59187	1	0	1.57932	1	0	0.709676		1	1	3.7125	1	1	3.9926	1	0	1.57932	1	0	0.709676
1	0	1.74589	1	0	0.963332	1	1	1.55657	1	0	1.04884		1	1	3.71505	1	1	3.17939	1	1	1.55657	1	0	1.04884
1	0	3.51894	1	0	2.33019	1	1	0.801238	1	0	3.76643		1	1	3.96749	1	0	1.63901	1	1	0.801238	1	0	3.76643
1	0	0.39662	1	0	2.29751	1	0	2.12248	1	0	2.46054		1	0	0.161076	1	1	3.64873	1	0	2.12248	1	0	2.46054
1	0	1.67782	1	0	3.89353	1	1	0.510131	1	0	1.33455		1	0	2.44061	1	1	6.69496	1	1	0.510131	1	0	1.33455
1	1	2.2992	1	0	2.3933	1	0	2.41794	1	0	1.27001		1	1	3.37451	1	1	6.27633	1	0	2.41794	1	0	1.27001
1	0	3.34682	1	0	2.28849	1	1	-0.0435174	1	0	-0.0601819		1	1	5.17844	1	0	2.27523	1	1	-0.0435174	1	0	-0.0601819
1	0	1.03074	1	0	1.49204	1	0	1.73765	1	0	5.34302		1	0	1.10968	1	1	4.45501	1	0	1.73765	1	0	5.34302
1	0	2.03053	1	0	3.23148	1	0	3.57184	1	0	2.07515		1	0	-0.73022	1	1	5.11341	1	0	3.57184	1	0	2.07515
1	0	3.81586	1	0	1.50835	1	0	0.899686	1	1	3.38683		1	1	4.25697	1	1	7.16188	1	0	0.899686	1	1	3.38683
1	1	0.29983	1	0	4.24966	1	0	1.5552	1	0	1.4763		1	1	3.14491	1	1	4.67688	1	0	1.5552	1	0	1.4763
1	0	2.07505	1	0	1.7234	1	1	0.215407	1	0	-0.744314		1	1	4.01791	1	1	6	1	1	0.215407	1	0	-0.744314
1	1	-0.0928505	1	0	2.03648	1	0	2.82278	1	0	1.69713		1	0	2.36961	1	1	7.66447	1	0	2.82278	1	0	1.69713
1	0	2.80191	1	0	2.95027	1	0	2.32752	1	1	0.677644		1	0	1.3592	1	1	4.75443	1	0	2.32752	1	1	0.677644
1	0	2.84447	1	0	2.90614	1	1	2.70018	1	0	1.72083		1	1	5.10945	1	1	5.40166	1	1	2.70018	1	0	1.72083
1	0	0.324569	1	0	2.36276	1	1	2.38679	1	0	2.14339		1	1	6.26439	1	1	3.35472	1	1	2.38679	1	0	2.14339
1	0	3.92321	1	0	2.12497	1	1	0.146434	1	1	1.77513		1	0	1.44742	1	1	3.95002	1	1	0.146434	1	1	1.77513
1	1	0.344448	1	0	4.63763	1	1	1.27613	1	0	2.17097		1	0	1.77223	1	1	3.01803	1	1	1.27613	1	0	2.17097
1	1	0.315462	1	0	2.08543	1	0	0.921425	1	0	0.489218		1	1	3.12167	1	1	2.85317	1	0	0.921425	1	0	0.489218
1	0	1.44482	1	0	1.92246	1	0	2.62914	1	0	3.50586		1	1	6.80889	1	1	4.64028	1	0	2.62914	1	0	3.50586
1	0	-0.135629	1	0	2.58787	1	0	3.05506	1	0	3.16536		1	1	3.50728	1	1	4.77957	1	0	3.05506	1	0	3.16536
1	0	1.10271	1	0	3.78	1	0	1.84736	1	0	1.9991		1	1	4.36726	1	0	-1.09399	1	0	1.84736	1	0	1.9991
1	0	2.24912	1	0	2.68714	1	0	1.0543	1	0	2.09175		1	0	1.59333	1	1	5.14305	1	0	1.0543	1	0	2.09175
1	0	2.98266	1	0	1.36418	1	0	1.11881	1	1	0.662604		1	1	4.67693	1	1	4.55589	1	0	1.11881	1	1	0.662604
1	0	1.48342	1	0	3.21039	1	0	1.4767	1	0	1.59816		1	1	3.62231	1	1	3.21063	1	0	1.4767	1	0	1.59816
1	0	2.95783	1	0	3.43905	1	0	1.51147	1	0	2.3641		1	0	1.58977	1	0	1.43488	1	0	1.51147	1	0	2.3641
1	0	1.96511	1	0	2.85114	1	0	2.46563	1	0	3.47873		1	0	-0.453483	1	1	2.69053	1	0	2.46563	1	0	3.47873
1	0	1.08627	1	0	3.61282	1	0	1.93302	1	1	0.831874		1	0	1.92031	1	1	4.78326	1	0	1.93302	1	1	0.831874
1	0	1.51436	1	0	3.84306	1	1	0.742863	1	0	2.49229		1	0	2.03687	1	1	2.67828	1	1	0.742863	1	0	2.49229
1	1	1.09196	1	0	0.263677	1	0	-1.58389	1	0	3.18382		1	1	3.41811	1	0	2.3915	1	0	-1.58389	1	0	3.18382
1	0	1.42123	1	0	2.7194	1	1	1.27756	1	1	2.73763		1	1	8.84123	1	1	5.12431	1	1	1.27756	1	1	2.73763
1	0	3.05677	1	0	4.5352	1	1	-1.87898	1	0	3.07146		1	1	3.0143	1	1	4.05699	1	1	-1.87898	1	0	3.07146
1	0	1.93074	1	0	5.03353	1	0	3.52812	1	0	3.28686		1	0	2.09162	1	1	6.11702	1	0	3.52812	1	0	3.28686
1	0	1.43057	1	0	2.89081	1	0	-0.386724	1	0	3.0242		1	1	3.27793	1	1	4.7639	1	0	-0.386724	1	0	3.0242
1	0	1.90163	1	0	1.90115	1	0	3.3405	1	0	2.55924		1	0	1.37475	1	1	4.05864	1	0	3.3405	1	0	2.55924
1	0	1.6174	1	0	1.94815	1	0	3.13415	1	0	2.62582		1	0	0.611224	1	1	3.45892	1	0	3.13415	1	0	2.62582
1	0	2.37218	1	0	2.64868	1	0	1.67804	1	0	2.33866		1	1	5.50413	1	1	4.39265	1	0	1.67804	1	0	2.33866
1	0	1.0927	1	0	-0.460758	1	1	-0.01831	1	1	2.15328		1	0	2.19215	1	1	4.37271	1	1	-0.01831	1	1	2.15328
1	1	0.52245	1	0	4.50699	1	0	2.27305	1	0	3.0217		1	1	2.99234	1	0	2.40434	1	0	2.27305	1	0	3.0217
1	1	0.730986	1	0	3.91958	1	1	1.31785	1	1	1.29251		1	1	3.0585	1	1	6.78458	1	1	1.31785	1	1	1.29251
1	0	3.66301	1	0	0.801264	1	0	3.00548	1	0	3.03085		1	0	1.88618	1	1	3.28299	1	0	3.00548	1	0	3.03085
1	0	1.43917	1	0	2.91864	1	0	0.0345256	1	0	4.29127		1	0	1.26273	1	1	6.34725	1	0	0.0345256	1	0	4.29127
1	0	2.83349	1	0	2.72132	1	1	-1.47527	1	0	2.7871		1	1	3.46775	1	1	6.13724	1	1	-1.47527	1	0	2.7871
1	0	0.656156	1	0	3.72697	1	0	0.319601	1	0	3.06653		1	1	4.76829	1	1	3.7293	1	0	0.319601	1	0	3.06653
1	0	1.49857	1	0	1.81916	1	0	0.738656	1	0	2.448		1	1	3.11141	1	1	2.86859	1	0	0.738656	1	0	2.448
1	0	2.05097	1	0	2.79086	1	0	3.03643	1	0	1.72335		1	1	6.98736	1	1	4.69726	1	0	3.03643	1	0	1.72335
1	0	2.21448	1	0	0.999461	1	0	0.280577	1	0	2.59542		1	1	3.65271	1	1	5.81702	1	0	0.280577	1	0	2.59542
1	0	0.138536	1	0	3.30246	1	0	1.09993	1	0	4.14548		1	1	3.92724	1	1	3.71101	1	0	1.09993	1	0	4.14548
1	0	2.90113	1	0	1.59297	1	1	3.1703	1	1	2.16788		1	1	4.13355	1	1	6.3075	1	1	3.1703	1	1	2.16788
1	0	2.23339	1	0	1.24087	1	0	0.920191	1	0	4.90364		1	1	2.67303	1	0	2.41082	1	0	0.920191	1	0	4.90364
1	0	1.22602	1	0	0.244304	1	0	0.929194	1	0	1.68049		1	1	4.98256	1	1	3.38986	1	0	0.929194	1	0	1.68049
1	1	0.678296	1	0	3.2455	1	0	-2.09093	1	0	1.87457		1	1	4.87405	1	1	3.83261	1	0	-2.09093	1	0	1.87457
1	0	3.24588	1	0	3.66903	1	0	0.852649	1	0	3.25997		1	1	4.61826	1	1	8.18179	1	0	0.852649	1	0	3.25997
1	0	1.97627	1	0	2.59418	1	0	2.2499	1	0	2.66817		1	1	4.3303	1	1	3.17627	1	0	2.2499	1	0	2.66817
1	0	1.74583	1	0	3.05321	1	0	3.48604	1	0	0.419092		1	0	-0.184887	1	1	4.07337	1	0	3.48604	1	0	0.419092
1	0	2.44785	1	0	3.3667	1	0	1.62629	1	0	1.91888		1	1	2.99035	1	1	3.01075	1	0	1.62629	1	0	1.91888
1	0	3.32493	1	0	0.582404	1	0	1.11233	1	0	4.78907		1	0	0.586998	1	1	4.52305	1	0	1.11233	1	0	4.78907
1	0	1.58695	1	0	3.32548	1	0	-0.0597904	1	0	2.04753		1	0	1.84856	1	0	2.04108	1	0	-0.0597904	1	0	2.04753
1	1	0.159111	1	0	0.726824	1	1	2.66434	1	1	1.58521		1	1	6.98705	1	1	6.01656	1	1	2.66434	1	1	1.58521
1	0	1.94325	1	0	4.06142	1	0	2.85922	1	0	2.8917		1	1	4.05604	1	1	6.97164	1	0	2.85922	1	0	2.8917
1	0	2.35219	1	0	3.38947	1	1	0.170264	1	0	0.937246		1	1	4.88789	1	1	4.15097	1	1	0.170264	1	0	0.937246
1	0	1.74	1	0	3.21383	1	1	0.0510983	1	0	2.95741		1	0	1.63194	1	1	3.07614	1	1	0.0510983	1	0	2.95741
1	0	2.22823	1	0	4.75689	1	0	1.90852	1	1	3.03693		1	1	2.59258	1	1	7.1258	1	0	1.90852	1	1	3.03693
1	0	3.05253	1	0	2.04091	1	0	1.67528	1	0	2.0984		1	1	3.13241	1	1	4.40032	1	0	1.67528	1	0	2.0984
1	0	-1.08792	1	0	2.17418	1	1	1.33491	1	0	1.45144		1	1	5.9584	1	1	6.08243	1	1	1.33491	1	0	1.45144
1	0	2.62551	1	0	3.25599	1	0	1.25896	1	0	2.92619		1	1	6.91124	1	1	4.11118	1	0	1.25896	1	0	2.92619
1	0	4.01579	1	0	4.07695	1	0	2.1044	1	0	3.45028		1	1	2.60981	1	0	1.54402	1	0	2.1044	1	0	3.45028
1	0	0.742416	1	0	3.67388	1	0	2.08287	1	0	2.85432		1	1	5.30488	1	1	6.08602	1	0	2.08287	1	0	2.85432
1	0	2.52863	1	0	2.03126	1	0	-0.786029	1	1	0.135533		1	1	4.05584	1	1	2.9591	1	0	-0.786029	1	1	0.135533
1	0	-0.0419466	1	0	3.61504	1	0	3.60317	1	0	2.07901		1	1	6.5045	1	0	1.04858	1	0	3.60317	1	0	2.07901
1	0	2.09423	1	0	4.06025	1	0	1.55966	1	1	1.62119		1	0	0.914435	1	1	3.21164	1	0	1.55966	1	1	1.62119
1	0	0.662457	1	0	2.57133	1	0	1.25226	1	0	2.09626		1	1	4.22428	1	0	2.23553	1	0	1.25226	1	0	2.09626
1	1	-0.117768	1	0	1.72946	1	0	0.948809	1	0	-0.178068		1	1	3.91658	1	1	5.96838	1	0	0.948809	1	0	-0.178068
1	0	0.16509	1	0	2.56601	1	0	1.81529	1	1	1.41328		1	1	2.69946	1	1	4.24956	1	0	1.81529	1	1	1.41328
1	0	2.14766	1	0	2.90384	1	0	3.19391	1	0	2.76		1	0	1.80538	1	0	-0.885773	1	0	3.19391	1	0	2.76
1	0	0.536225	1	0	4.40684	1	0	1.9289	1	0	3.19783		1	1	2.66645	1	1	8.82427	1	0	1.9289	1	0	3.19783
1	0	0.277591	1	0	2.84024	1	1	-0.949205	1	0	1.11872		1	1	7.84097	1	1	3.13482	1	1	-0.949205	1	0	1.11872
1	0	0.132722	1	0	2.1881	1	0	3.36059	1	0	3.58283		1	1	2.82193	1	1	4.31795	1	0	3.36059	1	0	3.58283
1	0	3.04666	1	0	2.48037	1	0	1.86653	1	0	1.22075		1	1	4.69018	1	1	5.23585	1	0	1.86653	1	0	1.22075
1	1	0.521883	1	1	0.401817	1	0	2.16019	1	0	3.77377		1	0	-0.147939	1	1	4.00501	1	0	2.16019	1	0	3.77377
1	0	0.129544	1	0	3.36687	1	0	3.79702	1	0	2.2436		1	0	0.763664	1	1	5.64508	1	0	3.79702	1	0	2.2436
1	0	2.02283	1	0	2.21062	1	0	2.49468	1	0	3.1262		1	0	2.06434	1	1	6.07546	1	0	2.49468	1	0	3.1262
1	0	3.39514	1	0	1.0633	1	0	0.630494	1	1	2.56114		1	1	3.84164	1	1	7.58951	1	0	0.630494	1	1	2.56114
1	1	-1.14897	1	0	2.22446	1	0	1.07454	1	0	2.42476		1	1	3.56213	1	1	4.68272	1	0	1.07454	1	0	2.42476
1	0	0.499484	1	0	0.168595	1	0	3.11662	1	0	4.15681		1	0	1.78038	1	1	5.59444	1	0	3.11662	1	0	4.15681
1	0	1.70245	1	0	2.98951	1	1	0.602116	1	0	3.66474		1	1	4.38203	1	1	2.88185	1	1	0.602116	1	0	3.66474
1	0	3.15678	1	0	3.78189	1	0	1.68211	1	1	1.75295		1	1	3.01191	1	1	6.81043	1	0	1.68211	1	1	1.75295
1	0	1.11537	1	0	0.798734	1	0	2.96377	1	0	2.96495		1	0	0.656044	1	1	3.60697	1	0	2.96377	1	0	2.96495
1	0	0.861274	1	0	2.77129	1	0	1.80339	1	0	0.892579		1	1	6.42435	1	1	4.22064	1	0	1.80339	1	0	0.892579
1	0	2.17395	1	0	2.76817	1	1	0.874123	1	0	2.71302		1	1	2.92689	1	1	5.89582	1	1	0.874123	1	0	2.71302
1	0	2.4342	1	0	1.82171	1	1	-0.403398	1	0	1.84896		1	0	2.22747	1	1	5.78127	1	1	-0.403398	1	0	1.84896
1	0	0.281944	1	0	1.7214	1	0	1.10406	1	1	5.06892		1	0	0.853002	1	1	6.13293	1	0	1.10406	1	1	5.06892
1	0	1.74232	1	1	1.5839	1	0	1.46907	1	0	2.06559		1	0	1.42722	1	1	3.09693	1	0	1.46907	1	0	2.06559
1	0	3.5851	1	0	1.87251	1	0	1.60895	1	0	3.62451		1	1	3.64547	1	0	2.24646	1	0	1.60895	1	0	3.62451
1	0	1.27145	1	0	1.83104	1	0	1.65683	1	0	2.61224		1	0	1.54183	1	0	1.61415	1	0	1.65683	1	0	2.61224
1	0	3.29232	1	0	3.40559	1	0	-0.0949563	1	0	2.89149		1	1	2.7534	1	1	3.79599	1	0	-0.0949563	1	0	2.89149
1	0	1.82489	1	0	4.09542	1	0	1.55048	1	0	2.75751		1	1	4.00831	1	1	4.20805	1	0	1.55048	1	0	2.75751
1	0	-0.811966	1	0	1.92101	1	0	0.151205	1	0	0.659958		1	0	1.66857	1	1	2.76604	1	0	0.151205	1	0	0.659958
1	0	1.51218	1	0	2.15806	1	0	2.06285	1	0	2.02197		1	0	0.253976	1	0	1.14591	1	0	2.06285	1	0	2.02197
1	0	0.809852	1	0	2.31774	1	1	0.220859	1	0	4.74308		1	0	2.25368	1	1	2.60463	1	1	0.220859	1	0	4.74308
1	0	1.69749	1	0	6.31272	1	1	2.32815	1	0	4.03149		1	1	3.04316	1	1	3.91861	1	1	2.32815	1	0	4.03149
1	0	0.195166	1	0	2.41486	1	1	-0.0598415	1	0	0.852261		1	0	0.426396	1	1	5.62886	1	1	-0.0598415	1	0	0.852261
1	0	2.74576	1	0	5.0448	1	0	1.08011	1	0	2.87149		1	0	1.33924	1	1	3.2519	1	0	1.08011	1	0	2.87149
1	1	-0.463506	1	0	4.58631	1	0	-1.26341	1	0	2.89129		1	1	4.19448	1	1	2.66351	1	0	-1.26341	1	0	2.89129
1	0	2.3223	1	0	2.7259	1	0	1.40454	1	0	3.0942		1	1	3.32823	1	1	6.53649	1	0	1.40454	1	0	3.0942
1	0	3.65808	1	0	2.2377	1	0	-0.0195347	1	0	2.5057		1	0	-0.69568	1	0	0.986384	1	0	-0.0195347	1	0	2.5057
1	0	1.59611	1	0	2.66252	1	0	1.626	1	0	1.96775		1	1	3.87264	1	0	2.11035	1	0	1.626	1	0	1.96775
1	0	2.46073	1	0	2.92232	1	0	1.98605	1	0	4.3789		1	0	1.75583	1	0	1.18408	1	0	1.98605	1	0	4.3789
1	0	0.865505	1	0	0.778392	1	0	1.98013	1	0	1.07283		1	1	4.43379	1	1	2.77392	1	0	1.98013	1	0	1.07283
1	1	1.20615	1	0	4.01509	1	0	1.98792	1	0	5.45818		1	1	3.18625	1	1	3.883	1	0	1.98792	1	0	5.45818
1	0	0.89436	1	0	2.7677	1	1	1.28737	1	0	1.61954		1	0	1.7891	1	1	2.64351	1	1	1.28737	1	0	1.61954
1	0	3.85614	1	0	3.87885	1	0	2.23027	1	0	2.1182		1	0	2.40211	1	0	2.47139	1	0	2.23027	1	0	2.1182
1	1	-1.07511	1	0	2.65925	1	0	2.14893	1	0	2.41519		1	1	4.5091	1	1	4.65319	1	0	2.14893	1	0	2.41519
1	0	3.42934	1	0	0.835542	1	0	1.57057	1	0	4.15182		1	0	1.83503	1	1	2.8601	1	0	1.57057	1	0	4.15182
1	0	1.38776	1	0	2.31857	1	1	-0.681796	1	0	3.18193		1	1	4.09099	1	1	5.73442	1	1	-0.681796	1	0	3.18193
1	0	0.788911	1	0	0.264302	1	1	-1.13964	1	0	3.3228		1	0	1.44217	1	1	6.00433	1	1	-1.13964	1	0	3.3228
1	0	0.539492	1	0	3.03166	1	0	1.10499	1	0	1.95256		1	1	5.83596	1	1	3.43966	1	0	1.10499	1	0	1.95256
1	0	0.92188	1	1	0.964981	1	0	3.81881	1	0	-0.938087		1	0	1.09054	1	1	3.9116	1	0	3.81881	1	0	-0.938087
1	0	0.38321	1	0	2.94358	1	0	1.8644	1	1	3.70787		1	1	6.92804	1	0	0.689949	1	0	1.8644	1	1	3.70787
1	0	2.55744	1	0	3.26982	1	0	2.8496	1	0	1.34105		1	1	5.10897	1	1	5.18069	1	0	2.8496	1	0	1.34105
1	0	2.23922	1	0	1.75691	1	1	-0.154786	1	1	1.85923		1	1	3.29814	1	1	4.88105	1	1	-0.154786	1	1	1.85923
1	0	4.21247	1	0	1.8918	1	1	2.80196	1	0	1.07985		1	1	3.91096	1	1	4.85073	1	1	2.80196	1	0	1.07985
1	1	0.317234	1	0	3.97058	1	0	2.8549	1	0	4.07304		1	1	2.89207	1	0	1.43672	1	0	2.8549	1	0	4.07304
1	0	-0.22108	1	0	2.26035	1	1	0.818793	1	1	1.9558		1	0	1.87513	1	1	6.95462	1	1	0.818793	1	1	1.9558
1	0	1.5579	1	0	2.141	1	0	2.1153	1	0	3.54997		1	1	5.24157	1	1	6.76243	1	0	2.1153	1	0	3.54997
1	0	-0.697185	1	0	1.6914	1	0	2.8713	1	0	3.65403		1	1	4.21846	1	0	1.93319	1	0	2.8713	1	0	3.65403
1	0	1.28458	1	0	3.20298	1	0	0.273967	1	1	1.41038		1	0	1.19149	1	1	5.20673	1	0	0.273967	1	1	1.41038
1	0	-1.00095	1	0	3.55296	1	0	2.96648	1	0	2.9117		1	0	-2.23547	1	1	3.35164	1	0	2.96648	1	0	2.9117
1	0	0.963921	1	0	2.10207	1	0	1.94775	1	0	2.42107		1	0	1.60535	1	1	5.46272	1	0	1.94775	1	0	2.42107
1	1	-1.72946	1	0	2.52482	1	0	3.73809	1	0	4.8157		1	1	7.29274	1	0	2.11979	1	0	3.73809	1	0	4.8157
1	1	0.775955	1	0	4.75621	1	1	-0.899434	1	0	2.53864		1	1	4.26333	1	1	2.56867	1	1	-0.899434	1	0	2.53864
1	1	-1.79233	1	0	2.74	1	0	1.02855	1	0	4.54733		1	0	0.46048	1	1	3.13028	1	0	1.02855	1	0	4.54733
1	0	2.77902	1	0	3.18621	1	1	1.40993	1	0	1.81778		1	1	4.60306	1	0	2.00901	1	1	1.40993	1	0	1.81778
1	1	1.16908	1	0	2.13042	1	1	0.451433	1	0	2.62313		1	0	1.9803	1	1	5.0847	1	1	0.451433	1	0	2.62313
1	0	0.785043	1	0	4.4892	1	0	1.1693	1	1	0.740207		1	1	4.05782	1	1	4.16965	1	0	1.1693	1	1	0.740207
1	0	1.75673	1	1	2.2633	1	1	0.44721	1	0	3.43564		1	1	3.09437	1	1	5.92383	1	1	0.44721	1	0	3.43564
1	0	0.71033	1	0	1.31443	1	0	3.55469	1	0	3.82987		1	1	5.28373	1	1	2.67349	1	0	3.55469	1	0	3.82987
1	1	0.874039	1	0	3.27331	1	0	2.76573	1	0	1.11329		1	1	2.64169	1	1	4.7127	1	0	2.76573	1	0	1.11329
1	0	-0.257437	1	0	0.735382	1	0	1.41727	1	0	4.07783		1	0	0.837063	1	1	3.19631	1	0	1.41727	1	0	4.07783
1	0	3.18451	1	0	3.20867	1	0	2.2669	1	0	2.07618		1	0	0.0853539	1	1	4.67872	1	0	2.2669	1	0	2.07618
1	0	0.802803	1	0	1.62521	1	1	1.14896	1	0	2.3232		1	1	3.31953	1	0	2.04988	1	1	1.14896	1	0	2.3232
1	0	4.54078	1	0	3.37153	1	0	2.71123	1	0	0.907069		1	0	-1.77986	1	1	3.25491	1	0	2.71123	1	0	0.907069
1	1	0.760426	1	0	2.97023	1	0	2.61572	1	0	3.56657		1	1	5.72563	1	1	2.64677	1	0	2.61572	1	0	3.56657
1	0	1.89775	1	0	2.85381	1	0	1.84767	1	0	2.9857		1	1	3.34991	1	1	4.12223	1	0	1.84767	1	0	2.9857
1	1	-1.78911	1	0	3.60396	1	0	2.22524	1	0	3.50111		1	1	6.64579	1	0	1.39203	1	0	2.22524	1	0	3.50111
1	0	0.211204	1	0	3.05113	1	0	1.2459	1	0	3.08348		1	0	-1.17248	1	1	4.5344	1	0	1.2459	1	0	3.08348
1	1	0.164481	1	0	1.1035	1	0	1.19321	1	0	3.55314		1	0	2.28241	1	0	1.90549	1	0	1.19321	1	0	3.55314
1	0	2.50123	1	0	5.17969	1	0	2.19431	1	0	2.04506		1	1	3.76338	1	1	2.67238	1	0	2.19431	1	0	2.04506
1	0	-0.636845	1	0	4.18928	1	1	1.48019	1	0	4.04672		1	1	3.4724	1	1	4.81152	1	1	1.48019	1	0	4.04672
1	0	3.1775	1	0	3.58686	1	1	1.64947	1	1	1.51874		1	1	2.84869	1	1	4.74834	1	1	1.64947	1	1	1.51874
1	0	1.17738	1	0	0.79199	1	0	1.23032	1	1	4.52918		1	1	2.70964	1	1	4.73586	1	0	1.23032	1	1	4.52918
1	0	0.425768	1	0	4.66856	1	0	2.39075	1	0	2.78778		1	1	2.76845	1	0	1.81304	1	0	2.39075	1	0	2.78778
1	1	0.389055	1	0	2.02226	1	0	0.553758	1	0	3.10239		1	1	5.48942	1	1	4.55436	1	0	0.553758	1	0	3.10239
1	0	0.479692	1	1	0.369016	1	1	0.186863	1	0	2.58714		1	0	0.0159875	1	1	4.58893	1	1	0.186863	1	0	2.58714
1	0	1.12443	1	0	1.11372	1	1	-0.0090979	1	0	1.55272		1	1	2.58203	1	1	3.36017	1	1	-0.0090979	1	0	1.55272
1	0	1.13251	1	0	0.844226	1	0	2.70569	1	1	0.371528		1	0	0.199637	1	1	5.82891	1	0	2.70569	1	1	0.371528
1	0	1.84217	1	0	5.34164	1	1	0.258468	1	0	2.1725		1	1	3.75065	1	1	3.90043	1	1	0.258468	1	0	2.1725
1	0	1.25433	1	1	1.04813	1	1	1.75313	1	0	3.50335		1	0	0.886457	1	1	4.84294	1	1	1.75313	1	0	3.50335
1	0	1.47591	1	0	2.47819	1	0	1.3174	1	0	3.52712		1	0	1.65434	1	1	5.50322	1	0	1.3174	1	0	3.52712
1	0	3.19039	1	0	3.11843	1	0	0.37157	1	0	2.87801		1	0	0.244683	1	1	7.95512	1	0	0.37157	1	0	2.87801
1	0	0.163441	1	0	2.03107	1	0	1.40448	1	1	2.22661		1	0	1.00556	1	1	5.69465	1	0	1.40448	1	1	2.22661
1	0	1.33593	1	0	-0.480571	1	1	1.60108	1	0	4.1814		1	1	2.94862	1	1	2.71583	1	1	1.60108	1	0	4.1814
1	0	-0.422492	1	0	3.17479	1	0	-0.585732	1	0	3.55182		1	0	2.07492	1	0	1.29776	1	0	-0.585732	1	0	3.55182
1	0	1.31002	1	0	2.17401	1	0	4.61539	1	0	4.16209		1	0	1.18418	1	0	1.6308	1	0	4.61539	1	0	4.16209
1	0	-0.446408	1	0	1.15753	1	1	-0.900644	1	0	4.14252		1	1	6.40253	1	0	2.28013	1	1	-0.900644	1	0	4.14252
1	0	2.71539	1	0	4.02225	1	0	2.29356	1	0	3.35875		1	1	4.07321	1	0	2.42415	1	0	2.29356	1	0	3.35875
1	0	1.72857	1	0	4.23092	1	0	0.957667	1	0	3.89029		1	1	7.29307	1	1	2.52105	1	0	0.957667	1	0	3.89029
1	0	3.14371	1	0	2.07256	1	0	1.10436	1	1	0.756181		1	0	1.53792	1	1	2.88665	1	0	1.10436	1	1	0.756181
1	0	0.427508	1	0	2.60108	1	1	0.776828	1	0	4.27184		1	1	2.54222	1	1	3.88525	1	1	0.776828	1	0	4.27184
1	0	-0.785215	1	0	1.08293	1	1	1.18587	1	0	2.57446		1	0	0.714252	1	1	7.25144	1	1	1.18587	1	0	2.57446
1	0	1.67494	1	0	2.77721	1	0	2.10052	1	0	3.51884		1	1	4.52802	1	0	1.12007	1	0	2.10052	1	0	3.51884
1	0	2.86844	1	0	1.73459	1	1	1.76689	1	0	2.94574		1	1	6.71396	1	1	8.43682	1	1	1.76689	1	0	2.94574
1	0	0.229591	1	0	2.46599	1	1	-1.05172	1	0	3.40117		1	0	0.983249	1	1	6.20757	1	1	-1.05172	1	0	3.40117
1	0	0.308937	1	0	1.35461	1	0	3.37195	1	0	2.95101		1	1	3.77599	1	1	4.19546	1	0	3.37195	1	0	2.95101
1	0	2.00246	1	0	3.50711	1	0	1.53123	1	0	4.76864		1	0	1.95014	1	0	1.93792	1	0	1.53123	1	0	4.76864
1	0	0.596854	1	0	4.00931	1	1	3.76061	1	0	3.83867		1	0	-0.826588	1	1	4.50542	1	1	3.76061	1	0	3.83867
1	1	0.324231	1	0	3.0635	1	1	-0.129055	1	0	3.39366		1	0	1.06057	1	1	3.87058	1	1	-0.129055	1	0	3.39366
1	0	3.76525	1	1	0.269154	1	0	1.30756	1	0	2.40612		1	1	5.00103	1	1	5.80518	1	0	1.30756	1	0	2.40612
1	0	3.37541	1	0	2.0296	1	0	3.40344	1	1	2.01626		1	1	2.82895	1	0	2.30998	1	0	3.40344	1	1	2.01626
1	0	0.691187	1	0	0.132469	1	0	0.69789	1	0	0.285361		1	0	0.942412	1	1	3.5409	1	0	0.69789	1	0	0.285361
1	1	1.28233	1	0	3.18823	1	1	0.367259	1	0	1.89434		1	1	5.72035	1	1	6.07219	1	1	0.367259	1	0	1.89434
1	0	1.23928	1	0	3.26235	1	1	0.391441	1	0	1.50443		1	1	2.56821	1	1	2.51387	1	1	0.391441	1	0	1.50443
1	0	1.87386	1	0	4.30795	1	1	1.84737	1	0	2.1503		1	1	3.85105	1	0	1.7829	1	1	1.84737	1	0	2.1503
1	0	2.33668	1	0	0.772953	1	1	0.0347594	1	0	3.70454		1	1	4.74024	1	1	5.24246	1	1	0.0347594	1	0	3.70454
1	0	0.588883	1	0	0.706651	1	1	0.294737	1	0	3.21167		1	0	0.87498	1	1	5.58352	1	1	0.294737	1	0	3.21167
1	0	0.508934	1	0	2.59343	1	1	0.816424	1	0	3.18513		1	1	2.9144	1	0	-0.453152	1	1	0.816424	1	0	3.18513
1	0	1.53118	1	0	3.24068	1	1	0.523672	1	0	1.37922		1	0	1.29693	1	1	4.64956	1	1	0.523672	1	0	1.37922
1	0	3.5623	1	0	1.56065	1	0	1.29559	1	0	1.96437		1	1	2.59002	1	1	2.9154	1	0	1.29559	1	0	1.96437
1	0	1.62901	1	0	1.47176	1	0	3.7146	1	0	1.26867		1	1	4.46845	1	0	-2.74866	1	0	3.7146	1	0	1.26867
1	0	3.29142	1	1	6.25078e-05	1	0	1.4871	1	0	2.24746		1	0	1.33943	1	1	6.64519	1	0	1.4871	1	0	2.24746
1	0	2.96689	1	0	2.90033	1	1	1.80954	1	0	3.03612		1	1	4.17957	1	1	5.24752	1	1	1.80954	1	0	3.03612
1	0	1.60911	1	0	1.04209	1	0	1.97634	1	0	1.40139		1	1	5.99321	1	1	3.93358	1	0	1.97634	1	0	1.40139
1	1	0.89764	1	0	3.08757	1	0	2.43542	1	0	2.11254		1	1	4.03017	1	1	2.60808	1	0	2.43542	1	0	2.11254
1	0	1.76988	1	0	1.5581	1	0	-2.02516	1	0	3.42739		1	0	0.676244	1	1	3.12677	1	0	-2.02516	1	0	3.42739
1	0	0.679199	1	0	2.90647	1	1	-0.102833	1	0	3.53108		1	1	3.32883	1	1	5.87336	1	1	-0.102833	1	0	3.53108
1	1	-1.19286	1	0	0.831853	1	0	2.2929	1	0	2.35088		1	0	1.33857	1	1	6.55345	1	0	2.2929	1	0	2.35088
1	0	1.0466	1	0	3.30903	1	0	1.9253	1	0	4.79287		1	0	0.960187	1	0	1.77429	1	0	1.9253	1	0	4.79287
1	0	1.66047	1	0	3.17898	1	0	2.47314	1	0	3.41163		1	0	1.02226	1	1	4.28154	1	0	2.47314	1	0	3.41163
1	0	1.02686	1	0	2.6155	1	0	2.05311	1	1	0.861427		1	0	-2.11321	1	1	3.64483	1	0	2.05311	1	1	0.861427
1	1	0.939194	1	0	3.83363	1	0	1.94559	1	0	0.903921		1	1	2.54779	1	1	4.06073	1	0	1.94559	1	0	0.903921
1	0	1.06689	1	0	3.20107	1	0	1.38305	1	1	4.24414		1	0	0.546951	1	1	5.87833	1	0	1.38305	1	1	4.24414
1	0	2.59721	1	0	1.95676	1	1	0.244218	1	0	0.437458		1	0	1.1978	1	1	7.41879	1	1	0.244218	1	0	0.437458
1	0	2.26425	1	0	2.428	1	0	0.245989	1	1	1.47545		1	1	3.18394	1	1	2.88667	1	0	0.245989	1	1	1.47545
1	0	2.01205	1	0	2.38939	1	1	1.54178	1	0	2.5064		1	1	7.20941	1	1	2.58267	1	1	1.54178	1	0	2.5064
1	0	0.637223	1	0	2.68526	1	0	1.60145	1	1	2.08037		1	1	2.9852	1	1	3.57823	1	0	1.60145	1	1	2.08037
1	0	1.79554	1	0	1.91513	1	1	1.0852	1	1	1.37987		1	1	3.6331	1	1	4.68264	1	1	1.0852	1	1	1.37987
1	1	1.40668	1	0	2.98203	1	0	1.52488	1	0	2.99406		1	0	2.05576	1	1	7.67963	1	0	1.52488	1	0	2.99406
1	0	2.61156	1	0	2.19726	1	0	1.76563	1	0	3.09884		1	0	0.521791	1	1	5.39552	1	0	1.76563	1	0	3.09884
1	0	1.09426	1	0	1.34431	1	0	3.64154	1	0	3.45074		1	1	4.20451	1	0	-0.271868	1	0	3.64154	1	0	3.45074
1	0	1.17194	1	0	3.32779	1	1	1.18868	1	0	2.6477		1	0	-0.0158559	1	1	5.10774	1	1	1.18868	1	0	2.6477
1	0	4.18428	1	0	3.0406	1	0	3.56922	1	0	1.77673		1	0	0.661882	1	1	2.98625	1	0	3.56922	1	0	1.77673
1	0	3.83487	1	0	3.17007	1	0	2.20646	1	0	0.44298		1	1	4.88048	1	1	6.88915	1	0	2.20646	1	0	0.44298
1	0	1.41043	1	0	1.81059	1	0	0.67602	1	1	1.26616		1	1	2.57499	1	1	4.70986	1	0	0.67602	1	1	1.26616
1	0	0.462546	1	0	1.37544	1	1	2.85583	1	1	2.13988		1	1	7.49362	1	0	-1.49605	1	1	2.85583	1	1	2.13988
1	0	0.851709	1	0	3.39802	1	0	2.31456	1	1	2.50735		1	1	3.24806	1	0	1.27306	1	0	2.31456	1	1	2.50735
1	0	0.304024	1	0	3.41997	1	1	-0.840228	1	0	2.40138		1	1	3.57013	1	1	3.75665	1	1	-0.840228	1	0	2.40138
1	0	-0.746836	1	0	2.22014	1	1	4.26057	1	0	2.53763		1	0	1.22846	1	1	2.64756	1	1	4.26057	1	0	2.53763
1	0	1.73861	1	0	3.78729	1	0	3.65546	1	0	1.56651		1	1	3.16649	1	1	5.67838	1	0	3.65546	1	0	1.56651
1	1	-1.29494	1	0	5.66095	1	0	1.34019	1	1	4.33818		1	0	-0.277543	1	1	5.40181	1	0	1.34019	1	1	4.33818
1	0	-0.801886	1	0	4.20366	1	0	0.719477	1	0	1.15592		1	1	4.30414	1	1	3.37976	1	0	0.719477	1	0	1.15592
1	0	1.37608	1	0	2.14268	1	1	0.912323	1	0	3.46737		1	0	-0.470937	1	1	3.04611	1	1	0.912323	1	0	3.46737
1	0	1.76384	1	1	1.56703	1	0	2.20102	1	0	2.89003		1	1	3.99723	1	0	2.34471	1	0	2.20102	1	0	2.89003
1	1	0.652355	1	0	2.03574	1	0	2.62872	1	0	6.12506		1	0	1.78785	1	1	3.76791	1	0	2.62872	1	0	6.12506
1	0	-0.112844	1	0	1.70012	1	0	2.42084	1	0	4.18792		1	0	2.13281	1	1	3.64978	1	0	2.42084	1	0	4.18792
1	1	0.0806493	1	0	1.59228	1	0	1.94579	1	0	2.28102		1	1	3.40498	1	1	6.20906	1	0	1.94579	1	0	2.28102
1	0	2.54902	1	0	1.80113	1	0	1.5465	1	0	3.39642		1	1	4.14562	1	1	4.01553	1	0	1.5465	1	0	3.39642
1	0	2.55243	1	0	3.63877	1	1	0.944564	1	1	2.48405		1	1	3.83556	1	0	1.74573	1	1	0.944564	1	1	2.48405
1	0	3.36884	1	0	2.14532	1	0	1.74414	1	0	2.16307		1	0	1.70099	1	1	3.23536	1	0	1.74414	1	0	2.16307
1	0	0.638692	1	0	0.984777	1	1	0.152054	1	0	2.38128		1	1	4.86817	1	1	4.52205	1	1	0.152054	1	0	2.38128
1	0	2.08628	1	0	2.21148	1	1	0.131854	1	0	4.56609		1	1	3.0628	1	0	2.30092	1	1	0.131854	1	0	4.56609
1	0	1.18759	1	0	6.00199	1	0	2.44291	1	1	-0.167075		1	1	5.58971	1	1	5.09136	1	0	2.44291	1	1	-0.167075
1	0	1.29223	1	0	3.05747	1	1	0.938067	1	0	2.54855		1	0	1.58454	1	1	4.77874	1	1	0.938067	1	0	2.54855
1	0	0.746347	1	0	5.62576	1	0	3.24345	1	0	1.78956		1	0	0.60501	1	1	3.39508	1	0	3.24345	1	0	1.78956
1	0	2.29229	1	0	1.93818	1	0	0.612239	1	0	0.493839		1	0	0.55879	1	1	5.64948	1	0	0.612239	1	0	0.493839
1	0	1.27905	1	0	0.270838	1	0	0.867711	1	1	2.9174		1	1	4.56459	1	1	3.89232	1	0	0.867711	1	1	2.9174
1	0	1.65873	1	0	2.34043	1	0	1.77748	1	1	3.9284		1	1	3.89847	1	0	1.88675	1	0	1.77748	1	1	3.9284
1	0	0.368228	1	0	2.96409	1	0	2.49486	1	1	3.29013		1	0	2.27288	1	1	4.57038	1	0	2.49486	1	1	3.29013
1	0	2.38404	1	0	1.85177	1	0	2.86221	1	0	1.25745		1	1	2.74026	1	1	4.8135	1	0	2.86221	1	0	1.25745
1	0	-0.6008	1	0	2.29566	1	0	1.40615	1	0	2.09952		1	0	2.4192	1	1	8.1687	1	0	1.40615	1	0	2.09952
1	1	0.753839	1	0	1.98438	1	0	1.87313	1	0	2.44027		1	1	3.19876	1	1	5.83789	1	0	1.87313	1	0	2.44027
1	0	1.02954	1	0	1.42551	1	0	0.699353	1	1	0.438399		1	0	-1.48585	1	0	2.03087	1	0	0.699353	1	1	0.438399
1	0	3.13921	1	0	3.14046	1	0	0.950538	1	0	3.46992		1	1	2.5314	1	1	4.16985	1	0	0.950538	1	0	3.46992
1	0	0.930288	1	0	1.4027	1	0	1.07101	1	0	1.84393		1	0	-0.420976	1	1	7.63477	1	0	1.07101	1	0	1.84393
1	0	3.3801	1	0	3.15255	1	1	-0.451408	1	0	3.13565		1	0	-0.329737	1	1	2.8238	1	1	-0.451408	1	0	3.13565
1	0	-0.455804	1	0	4.63519	1	1	0.164434	1	1	2.41294		1	0	0.579416	1	0	2.09754	1	1	0.164434	1	1	2.41294
1	1	0.800704	1	0	2.23945	1	0	3.93695	1	0	1.56139		1	1	2.57397	1	1	6.54354	1	0	3.93695	1	0	1.56139
1	0	2.3372	1	0	1.00527	1	1	-0.221071	1	0	3.33563		1	0	1.68072	1	1	9.3982	1	1	-0.221071	1	0	3.33563
1	0	2.31542	1	0	2.97577	1	1	1.7084	1	0	1.09107		1	0	2.46949	1	0	0.736036	1	1	1.7084	1	0	1.09107
1	0	0.146143	1	0	2.53806	1	0	-0.191932	1	0	1.7388		1	1	3.54378	1	1	5.35499	1	0	-0.191932	1	0	1.7388
1	0	0.879638	1	0	1.66469	1	0	0.650097	1	0	2.76705		1	0	-0.573962	1	1	2.81885	1	0	0.650097	1	0	2.76705
1	0	1.15591	1	0	1.46958	1	1	-0.589317	1	0	3.24784		1	0	1.04291	1	0	2.1019	1	1	-0.589317	1	0	3.24784
1	0	0.745029	1	1	2.70484	1	0	2.9375	1	1	0.192069		1	1	2.74245	1	0	2.39247	1	0	2.9375	1	1	0.192069
1	0	0.247001	1	0	3.78765	1	0	3.06394	1	0	2.27942		1	0	1.99666	1	1	3.27758	1	0	3.06394	1	0	2.27942
1	0	0.32744	1	0	3.10615	1	0	3.06368	1	0	1.3544		1	0	-0.716755	1	1	3.80547	1	0	3.06368	1	0	1.3544
1	0	0.77617	1	0	-0.563169	1	1	1.90049	1	0	2.49791		1	0	1.30311	1	1	6.29045	1	1	1.90049	1	0	2.49791
1	0	2.25658	1	0	2.72548	1	0	2.29692	1	0	2.48352		1	1	5.09921	1	1	3.1	1	0	2.29692	1	0	2.48352
1	0	1.53696	1	0	0.85128	1	1	-0.561253	1	0	1.65745		1	0	1.96968	1	0	1.4247	1	1	-0.561253	1	0	1.65745
1	0	4.15977	1	0	1.49813	1	1	0.708117	1	1	1.61389		1	0	1.11557	1	1	8.18728	1	1	0.708117	1	1	1.61389
1	0	0.533305	1	0	2.05556	1	0	1.87724	1	0	2.18872		1	1	3.63753	1	1	3.66889	1	0	1.87724	1	0	2.18872
1	0	1.52489	1	0	3.64356	1	1	-0.977772	1	0	3.9102		1	1	2.88273	1	1	7.39387	1	1	-0.977772	1	0	3.9102
1	0	2.51928	1	0	2.89959	1	0	2.20983	1	0	0.97303		1	1	2.75269	1	0	1.10013	1	0	2.20983	1	0	0.97303
1	0	0.752503	1	0	2.62492	1	0	1.00474	1	1	2.38661		1	1	5.15059	1	1	3.71263	1	0	1.00474	1	1	2.38661
1	0	3.87079	1	0	1.88095	1	0	2.78156	1	1	0.868956		1	1	4.6136	1	1	4.60062	1	0	2.78156	1	1	0.868956
1	1	-0.308641	1	0	1.26841	1	0	2.25918	1	0	3.40238		1	1	4.41015	1	1	4.26886	1	0	2.25918	1	0	3.40238
1	0	1.23567	1	0	1.24121	1	0	0.296335	1	0	2.34843		1	0	-0.791887	1	0	1.74822	1	0	0.296335	1	0	2.34843
1	0	2.25945	1	1	2.33953	1	1	0.405099	1	0	1.63922		1	1	2.86827	1	1	4.85362	1	1	0.405099	1	0	1.63922
1	0	2.84267	1	1	0.113624	1	0	1.4246	1	0	0.867728		1	0	2.31915	1	1	3.45915	1	0	1.4246	1	0	0.867728
1	0	1.08904	1	0	1.63694	1	0	-0.599511	1	0	3.18911		1	1	3.95596	1	1	5.40445	1	0	-0.599511	1	0	3.18911
1	0	3.41004	1	0	0.39388	1	0	3.04912	1	0	1.37039		1	1	4.48525	1	1	4.76777	1	0	3.04912	1	0	1.37039
1	0	2.78522	1	0	4.49602	1	0	1.23181	1	0	2.62409		1	1	8.35538	1	1	3.90376	1	0	1.23181	1	0	2.62409
1	0	2.08954	1	0	2.2381	1	0	2.28805	1	0	2.27287		1	0	-0.862567	1	1	3.08785	1	0	2.28805	1	0	2.27287
1	0	0.0423829	1	0	3.73197	1	0	-0.0549254	1	0	3.43418		1	0	2.04152	1	1	2.81247	1	0	-0.0549254	1	0	3.43418
1	0	1.07868	1	0	2.91422	1	1	-0.483051	1	0	1.49247		1	1	4.73836	1	1	6.072	1	1	-0.483051	1	0	1.49247
1	0	1.74176	1	0	2.62734	1	1	1.83815	1	0	3.60332		1	1	4.10105	1	1	4.39138	1	1	1.83815	1	0	3.60332
1	1	1.607	1	0	1.38524	1	0	0.980471	1	0	3.99321		1	1	4.18745	1	1	6.22503	1	0	0.980471	1	0	3.99321
1	0	2.75934	1	0	4.22229	1	0	-0.0324027	1	0	1.65245		1	0	1.68875	1	1	4.16557	1	0	-0.0324027	1	0	1.65245
1	0	0.920225	1	0	2.08374	1	0	0.353653	1	0	3.3714		1	0	1.96516	1	1	5.76795	1	0	0.353653	1	0	3.3714
1	0	-0.415378	1	0	1.31514	1	0	1.12012	1	1	3.26768		1	0	0.601647	1	1	3.95491	1	0	1.12012	1	1	3.26768
1	0	1.04995	1	0	4.93361	1	0	3.0836	1	1	1.70534		1	1	2.54955	1	1	4.44902	1	0	3.0836	1	1	1.70534
1	0	3.07927	1	0	-0.406156	1	1	0.870853	1	0	1.80495		1	1	3.10885	1	0	-0.244005	1	1	0.870853	1	0	1.80495
1	0	1.76738	1	0	0.924689	1	1	1.74217	1	0	1.43142		1	0	1.52767	1	0	1.84841	1	1	1.74217	1	0	1.43142
1	0	2.14352	1	0	3.29884	1	0	1.62167	1	0	2.12963		1	0	1.75905	1	1	6.08503	1	0	1.62167	1	0	2.12963
1	0	2.08264	1	0	3.22315	1	1	0.63126	1	0	2.14261		1	0	1.43173	1	1	4.49505	1	1	0.63126	1	0	2.14261
1	0	1.29445	1	0	2.84802	1	0	-0.254551	1	0	2.55822		1	1	4.38622	1	1	3.7881	1	0	-0.254551	1	0	2.55822
1	0	1.31333	1	0	3.69248	1	1	0.262603	1	0	2.98774		1	0	1.68583	1	0	2.42771	1	1	0.262603	1	0	2.98774
1	0	0.974624	1	0	2.40855	1	0	3.17518	1	0	2.45894		1	0	2.16637	1	1	4.19254	1	0	3.17518	1	0	2.45894
1	0	0.993057	1	0	2.5172	1	0	1.70291	1	0	2.08371		1	1	3.53384	1	0	1.05647	1	0	1.70291	1	0	2.08371
1	0	2.58125	1	0	5.55142	1	0	5.48803	1	0	3.62514		1	0	1.88261	1	0	0.574472	1	0	5.48803	1	0	3.62514
1	0	1.31277	1	0	1.95376	1	1	0.107014	1	0	4.03571		1	1	5.13073	1	1	6.44193	1	1	0.107014	1	0	4.03571
1	0	2.67569	1	0	2.31967	1	0	2.99392	1	0	2.36904		1	0	0.616301	1	1	5.15774	1	0	2.99392	1	0	2.36904
1	0	1.09878	1	0	2.29206	1	0	1.43678	1	1	-0.24623		1	1	5.47217	1	0	1.47328	1	0	1.43678	1	1	-0.24623
1	0	3.77121	1	0	3.07396	1	1	1.13054	1	0	1.49622		1	1	6.78457	1	1	5.01262	1	1	1.13054	1	0	1.49622
1	0	1.57247	1	0	3.77076	1	0	2.73057	1	0	2.05609		1	1	4.62435	1	1	3.47446	1	0	2.73057	1	0	2.05609
1	1	0.362377	1	0	1.57468	1	0	0.0432176	1	0	1.19295		1	1	2.55476	1	1	3.32296	1	0	0.0432176	1	0	1.19295
1	0	-1.66054	1	0	2.71992	1	1	0.290158	1	0	4.34784		1	1	5.1342	1	1	5.57306	1	1	0.290158	1	0	4.34784
1	0	1.34102	1	0	1.89038	1	0	1.74415	1	1	3.55446		1	1	3.95587	1	0	1.20597	1	0	1.74415	1	1	3.55446
1	0	-0.817666	1	0	2.83071	1	0	3.01175	1	0	1.94006		1	0	2.39576	1	0	0.658347	1	0	3.01175	1	0	1.94006
1	0	2.21382	1	0	3.90783	1	1	1.52669	1	1	-0.315188		1	1	6.13446	1	1	5.11228	1	1	1.52669	1	1	-0.315188
1	0	-0.46881	1	0	2.85718	1	0	1.8527	1	0	1.89331		1	1	4.39501	1	1	8.4358	1	0	1.8527	1	0	1.89331
1	0	4.25288	1	0	2.05699	1	0	2.77583	1	1	3.70425		1	0	-0.853302	1	1	3.64099	1	0	2.77583	1	1	3.70425
1	0	2.90312	1	0	1.46941	1	0	2.41473	1	0	2.48419		1	0	1.04493	1	0	2.47022	1	0	2.41473	1	0	2.48419
1	0	2.11578	1	0	2.75716	1	0	2.92081	1	0	2.5526		1	1	4.35275	1	1	4.47743	1	0	2.92081	1	0	2.5526
1	0	2.08195	1	0	2.38301	1	0	0.742112	1	1	1.88898		1	0	1.20025	1	0	1.44654	1	0	0.742112	1	1	1.88898
1	0	0.996728	1	0	2.67092	1	1	0.98391	1	0	0.582875		1	1	3.19759	1	1	5.58253	1	1	0.98391	1	0	0.582875
1	0	0.645686	1	0	4.08668	1	0	1.75752	1	0	2.69761		1	1	5.27671	1	1	2.93414	1	0	1.75752	1	0	2.69761
1	0	3.92573	1	0	4.58139	1	1	1.65797	1	0	4.67259		1	1	2.68001	1	1	3.07134	1	1	1.65797	1	0	4.67259
1	0	0.740182	1	0	2.73528	1	1	0.711163	1	0	1.8552		1	1	3.40554	1	1	3.01926	1	1	0.711163	1	0	1.8552
1	0	1.31037	1	0	0.599933	1	0	1.2828	1	1	1.59084		1	0	2.03249	1	0	-2.48211	1	0	1.2828	1	1	1.59084
1	0	1.04325	1	0	2.33806	1	0	1.97668	1	1	1.87409		1	0	0.357705	1	0	0.347459	1	0	1.97668	1	1	1.87409
1	0	2.71031	1	0	2.5708	1	1	-0.218498	1	1	2.82347		1	1	4.47085	1	1	6.48331	1	1	-0.218498	1	1	2.82347
1	1	0.339046	1	0	2.14767	1	0	2.05406	1	0	3.05887		1	0	2.36064	1	0	0.062612	1	0	2.05406	1	0	3.05887
1	0	1.15831	1	0	2.62396	1	1	-0.507243	1	0	3.16403		1	1	3.49449	1	1	3.42193	1	1	-0.507243	1	0	3.16403
1	0	0.884105	1	0	4.59348	1	0	2.61767	1	0	3.22963		1	0	0.949753	1	1	8.06536	1	0	2.61767	1	0	3.22963
1	0	0.342326	1	0	3.22327	1	0	2.76259	1	0	3.40757		1	0	1.99325	1	0	1.02116	1	0	2.76259	1	0	3.40757
1	0	0.293607	1	0	2.29368	1	0	1.81681	1	0	0.701245		1	1	3.25665	1	1	2.66081	1	0	1.81681	1	0	0.701245
1	0	3.01632	1	0	2.15091	1	1	0.441841	1	0	2.43034		1	0	1.35616	1	1	2.66418	1	1	0.441841	1	0	2.43034
1	0	3.69722	1	0	1.89022	1	0	-0.0372078	1	1	2.55598		1	1	4.2324	1	1	3.47203	1	0	-0.0372078	1	1	2.55598
1	0	2.48004	1	0	0.22434	1	1	2.17769	1	0	4.24685		1	1	2.9397	1	1	5.59657	1	1	2.17769	1	0	4.24685
1	0	1.56881	1	0	1.95183	1	1	2.46704	1	0	3.26501		1	0	2.29575	1	1	4.90678	1	1	2.46704	1	0	3.26501
1	1	-0.36357	1	0	3.76267	1	0	2.70614	1	0	2.75134		1	1	5.2448	1	1	3.52702	1	0	2.70614	1	0	2.75134
1	0	0.627159	1	0	-0.26132	1	0	0.368562	1	0	1.35752		1	1	4.83518	1	0	2.40805	1	0	0.368562	1	0	1.35752
1	0	1.12977	1	0	1.69226	1	0	0.973683	1	0	3.24548		1	0	1.75998	1	1	6.36044	1	0	0.973683	1	0	3.24548
1	0	1.48422	1	0	3.05581	1	0	4.12029	1	0	1.89553		1	0	-0.2219	1	1	6.26414	1	0	4.12029	1	0	1.89553
1	0	3.68278	1	0	4.03856	1	0	4.18694	1	0	1.42935		1	1	3.10589	1	1	5.80003	1	0	4.18694	1	0	1.42935
1	0	3.77896	1	0	4.5158	1	0	0.254508	1	0	3.36025		1	0	0.234003	1	0	0.212102	1	0	0.254508	1	0	3.36025
1	0	1.18922	1	0	3.0638	1	1	-0.436715	1	0	3.88933		1	1	2.95088	1	0	0.987345	1	1	-0.436715	1	0	3.88933
1	0	1.93666	1	0	3.57819	1	0	1.1669	1	0	3.09926		1	0	0.642835	1	1	4.96194	1	0	1.1669	1	0	3.09926
1	0	3.12437	1	0	1.88814	1	0	1.47994	1	0	2.78956		1	0	1.7959	1	1	4.77146	1	0	1.47994	1	0	2.78956
1	0	2.04682	1	0	3.66138	1	1	2.86065	1	0	3.47172		1	1	5.8555	1	0	1.7038	1	1	2.86065	1	0	3.47172
1	0	1.45133	1	0	3.19895	1	1	0.554635	1	0	2.10157		1	1	6.64351	1	1	5.38343	1	1	0.554635	1	0	2.10157
1	0	1.31024	1	0	2.07667	1	0	2.24056	1	1	2.20597		1	1	4.21004	1	1	5.21213	1	0	2.24056	1	1	2.20597
1	0	1.70782	1	0	4.37548	1	0	0.226499	1	1	2.66591		1	0	1.73914	1	1	5.97045	1	0	0.226499	1	1	2.66591
1	0	2.69862	1	0	4.39204	1	1	-1.22734	1	1	0.325601		1	1	3.09053	1	1	4.98576	1	1	-1.22734	1	1	0.325601
1	1	0.972195	1	0	1.38806	1	1	1.70074	1	0	1.71678		1	0	2.34354	1	1	4.04149	1	1	1.70074	1	0	1.71678
1	0	0.0310495	1	0	2.19493	1	0	3.76772	1	0	3.28058		1	1	5.84926	1	1	3.21188	1	0	3.76772	1	0	3.28058
1	0	0.486796	1	0	4.55365	1	1	1.44189	1	1	3.3958		1	0	0.566413	1	1	3.74118	1	1	1.44189	1	1	3.3958
1	0	1.58602	1	0	0.810562	1	0	1.87146	1	0	3.41992		1	1	3.00943	1	1	4.63535	1	0	1.87146	1	0	3.41992
1	0	1.28403	1	0	3.92421	1	1	0.524344	1	0	4.28675		1	0	2.37866	1	1	6.87375	1	1	0.524344	1	0	4.28675
1	0	1.32899	1	0	3.86612	1	0	2.92159	1	0	4.62517		1	1	5.90535	1	1	6.70859	1	0	2.92159	1	0	4.62517
1	0	1.22839	1	0	1.91314	1	0	1.74287	1	0	3.37155		1	1	5.32978	1	1	3.16554	1	0	1.74287	1	0	3.37155
1	0	1.54524	1	0	1.99896	1	0	2.33618	1	0	3.59974		1	1	3.01929	1	1	4.36535	1	0	2.33618	1	0	3.59974
1	0	1.18968	1	0	3.07363	1	0	3.55382	1	0	3.99136		1	0	1.33079	1	1	6.66749	1	0	3.55382	1	0	3.99136
1	0	3.35879	1	0	2.02564	1	0	1.20989	1	0	1.69569		1	0	0.838134	1	1	4.55313	1	0	1.20989	1	0	1.69569
1	0	0.358456	1	0	1.12945	1	0	2.72733	1	0	2.93077		1	1	3.22378	1	0	1.47345	1	0	2.72733	1	0	2.93077
1	0	0.921481	1	0	1.01482	1	0	1.21276	1	0	2.49508		1	1	3.38569	1	1	3.92327	1	0	1.21276	1	0	2.49508
1	0	0.816846	1	0	0.89026	1	0	2.00093	1	0	2.04595		1	0	0.971448	1	1	6.25964	1	0	2.00093	1	0	2.04595
1	1	0.376719	1	0	3.32565	1	0	1.98814	1	0	2.75917		1	1	3.02553	1	1	6.46551	1	0	1.98814	1	0	2.75917
1	0	0.613658	1	0	2.83504	1	0	-0.547633	1	1	1.68363		1	1	6.69194	1	1	7.28896	1	0	-0.547633	1	1	1.68363
1	0	5.0255	1	0	3.21354	1	1	2.512	1	1	1.52134		1	1	2.77546	1	1	5.83138	1	1	2.512	1	1	1.52134
1	0	2.73929	1	0	4.98672	1	0	1.88182	1	0	3.304		1	0	0.323933	1	1	3.73725	1	0	1.88182	1	0	3.304
1	0	2.56479	1	0	4.54984	1	1	2.45243	1	0	4.67583		1	0	1.97579	1	1	2.63886	1	1	2.45243	1	0	4.67583
1	0	0.984649	1	0	2.40872	1	0	2.69264	1	0	1.58535		1	1	5.05625	1	1	2.73323	1	0	2.69264	1	0	1.58535
1	0	1.36906	1	0	1.65144	1	1	0.741402	1	0	2.38169		1	1	5.32324	1	1	4.38479	1	1	0.741402	1	0	2.38169
1	0	0.676887	1	0	1.24588	1	0	2.39598	1	0	4.718		1	1	5.67034	1	0	0.339223	1	0	2.39598	1	0	4.718
1	0	2.54177	1	0	3.79948	1	1	-1.25428	1	0	4.59765		1	1	6.55711	1	1	3.83731	1	1	-1.25428	1	0	4.59765
1	0	2.45828	1	0	3.71504	1	0	2.15145	1	1	0.96672		1	1	3.64729	1	1	8.77192	1	0	2.15145	1	1	0.96672
1	0	1.45802	1	0	1.40221	1	1	3.44767	1	0	3.27999		1	1	2.6328	1	0	0.262179	1	1	3.44767	1	0	3.27999
1	0	1.70997	1	0	1.27763	1	0	1.80757	1	0	3.03712		1	0	2.17618	1	0	1.47405	1	0	1.80757	1	0	3.03712
1	0	0.230566	1	0	4.87501	1	1	0.549912	1	1	3.03388		1	0	1.30594	1	1	4.00209	1	1	0.549912	1	1	3.03388
1	1	1.10451	1	0	2.5915	1	0	2.44772	1	0	2.49966		1	1	5.14941	1	1	5.60122	1	0	2.44772	1	0	2.49966
1	0	2.76852	1	0	3.0049	1	0	-0.308929	1	1	1.74335		1	0	1.32693	1	1	5.33675	1	0	-0.308929	1	1	1.74335
1	0	1.85967	1	0	2.7205	1	0	2.19171	1	0	2.46329		1	1	6.95704	1	1	6.0911	1	0	2.19171	1	0	2.46329
1	0	1.50327	1	0	2.98307	1	1	-1.30323	1	0	2.16606		1	1	5.56651	1	1	3.15298	1	1	-1.30323	1	0	2.16606
1	1	-0.372631	1	0	3.02864	1	1	1.67461	1	0	2.38382		1	1	4.00676	1	0	0.84543	1	1	1.67461	1	0	2.38382
1	0	1.67234	1	0	2.25658	1	0	1.21659	1	0	2.55357		1	0	1.15629	1	0	2.38391	1	0	1.21659	1	0	2.55357
1	0	1.28853	1	0	1.51508	1	0	2.10228	1	0	3.42297		1	1	5.31362	1	1	5.23581	1	0	2.10228	1	0	3.42297
1	1	0.478302	1	0	3.25393	1	0	3.02072	1	0	2.3838		1	1	2.80056	1	0	1.02447	1	0	3.02072	1	0	2.3838
1	0	0.233856	1	0	1.75882	1	1	-0.414358	1	0	0.219361		1	1	2.71334	1	1	3.27882	1	1	-0.414358	1	0	0.219361
1	0	2.85445	1	0	1.73867	1	1	0.647513	1	0	0.406171		1	0	0.81878	1	1	6.27104	1	1	0.647513	1	0	0.406171
1	0	2.32187	1	0	2.28471	1	0	2.18504	1	0	3.04888		1	1	3.11284	1	1	2.59189	1	0	2.18504	1	0	3.04888
1	0	0.828411	1	0	3.43039	1	0	-0.263447	1	1	0.712294		1	1	4.40576	1	1	2.87208	1	0	-0.263447	1	1	0.712294
1	0	-1.27075	1	0	2.27355	1	0	1.86427	1	0	1.51244		1	1	3.76053	1	1	4.70511	1	0	1.86427	1	0	1.51244
1	1	-0.443506	1	0	2.25027	1	1	1.61869	1	1	3.75993		1	1	5.28298	1	1	4.73326	1	1	1.61869	1	1	3.75993
1	0	3.09929	1	0	2.5942	1	1	-0.0245317	1	1	2.57873		1	1	3.25297	1	0	1.72281	1	1	-0.0245317	1	1	2.57873
1	0	6.32833	1	0	1.43607	1	0	2.8281	1	1	3.14487		1	1	6.07268	1	1	4.02747	1	0	2.8281	1	1	3.14487
1	1	-0.290269	1	0	2.45531	1	1	1.23128	1	0	-0.240586		1	1	5.32678	1	1	3.30607	1	1	1.23128	1	0	-0.240586
1	0	1.79136	1	0	3.52907	1	0	2.22184	1	0	4.38576		1	0	2.01828	1	1	3.00162	1	0	2.22184	1	0	4.38576
1	0	2.00809	1	0	4.58822	1	1	1.98845	1	0	3.76331		1	1	3.62617	1	1	5.92536	1	1	1.98845	1	0	3.76331
1	0	2.34389	1	0	2.54426	1	0	1.57159	1	0	3.88104		1	1	4.91956	1	1	4.91408	1	0	1.57159	1	0	3.88104
1	0	-0.547635	1	0	4.78754	1	0	2.02306	1	0	2.71197		1	1	7.05158	1	1	2.69115	1	0	2.02306	1	0	2.71197
1	0	0.180724	1	0	0.699385	1	0	2.73428	1	1	2.32086		1	1	2.54103	1	1	6.28037	1	0	2.73428	1	1	2.32086
1	0	1.99956	1	0	2.96859	1	0	1.79647	1	0	3.34456		1	0	0.32518	1	1	3.70691	1	0	1.79647	1	0	3.34456
1	0	2.44975	1	0	2.66005	1	0	2.07469	1	0	1.86648		1	0	1.5485	1	1	5.65943	1	0	2.07469	1	0	1.86648
1	0	-0.150295	1	0	1.10253	1	1	-1.23722	1	1	1.5368		1	0	-0.857291	1	1	4.87588	1	1	-1.23722	1	1	1.5368
1	1	0.857484	1	0	3.24431	1	1	3.53688	1	0	3.64836		1	1	3.10706	1	1	6.31763	1	1	3.53688	1	0	3.64836
1	1	0.199497	1	0	2.22241	1	0	1.8831	1	0	2.1023		1	1	2.71229	1	1	6.10183	1	0	1.8831	1	0	2.1023
1	0	0.456265	1	0	2.57283	1	1	1.01961	1	1	1.18118		1	0	2.43353	1	1	5.19421	1	1	1.01961	1	1	1.18118
1	0	1.00086	1	0	2.48835	1	1	0.274356	1	0	0.530199		1	1	3.26469	1	1	6.33029	1	1	0.274356	1	0	0.530199
1	0	2.10578	1	0	2.78376	1	0	0.541527	1	0	6.01441		1	0	0.449186	1	1	4.73399	1	0	0.541527	1	0	6.01441
1	0	-0.488474	1	0	4.40852	1	0	1.18977	1	1	1.92864		1	0	1.897	1	1	5.62103	1	0	1.18977	1	1	1.92864
1	0	-0.700759	1	0	3.30876	1	0	2.71706	1	0	0.836148		1	1	4.06586	1	1	4.15369	1	0	2.71706	1	0	0.836148
1	0	2.353	1	0	1.86206	1	1	0.925013	1	0	3.92933		1	0	0.506884	1	1	2.66642	1	1	0.925013	1	0	3.92933
1	0	0.937722	1	0	3.81776	1	1	-0.513219	1	0	2.65053		1	0	2.18751	1	1	5.38871	1	1	-0.513219	1	0	2.65053
1	0	1.53593	1	0	1.57991	1	0	0.178275	1	0	3.56556		1	1	5.82242	1	1	3.35982	1	0	0.178275	1	0	3.56556
1	0	1.76951	1	0	2.43488	1	1	2.43143	1	0	3.36906		1	1	4.01589	1	1	6.3698	1	1	2.43143	1	0	3.36906
1	0	2.02572	1	0	4.09913	1	1	-0.716006	1	0	2.72615		1	1	5.08729	1	0	1.42689	1	1	-0.716006	1	0	2.72615
1	0	1.41768	1	0	3.13508	1	0	2.92545	1	0	2.09843		1	0	1.33697	1	1	5.44863	1	0	2.92545	1	0	2.09843
1	0	1.48232	1	0	3.15411	1	0	1.13578	1	0	3.12145		1	1	2.87942	1	1	5.54856	1	0	1.13578	1	0	3.12145
1	1	1.43207	1	0	1.54181	1	0	1.78665	1	1	2.59152		1	1	3.12129	1	1	3.9557	1	0	1.78665	1	1	2.59152
1	0	2.7891	1	1	0.232782	1	0	-0.770034	1	1	1.27726		1	0	-0.919183	1	1	5.76542	1	0	-0.770034	1	1	1.27726
1	0	3.41048	1	0	3.76823	1	0	3.02427	1	0	2.91697		1	0	1.34378	1	1	5.7882	1	0	3.02427	1	0	2.91697
1	0	2.16075	1	0	4.61605	1	0	0.44882	1	0	0.696423		1	1	6.59539	1	1	4.38701	1	0	0.44882	1	0	0.696423
1	0	0.437795	1	0	1.34739	1	0	1.87539	1	0	2.80131		1	0	1.40864	1	1	2.84033	1	0	1.87539	1	0	2.80131
1	0	3.22563	1	0	2.57197	1	0	0.950479	1	0	2.08341		1	0	0.0753051	1	0	1.00279	1	0	0.950479	1	0	2.08341
1	1	-0.571361	1	0	2.28561	1	0	2.79635	1	1	2.80582		1	0	2.09663	1	1	5.19791	1	0	2.79635	1	1	2.80582
1	0	0.773462	1	0	4.34397	1	0	-0.224662	1	0	3.58433		1	1	3.20367	1	1	3.58984	1	0	-0.224662	1	0	3.58433
1	1	0.782967	1	0	1.87829	1	1	-0.219979	1	0	4.04119		1	0	1.86568	1	1	4.02791	1	1	-0.219979	1	0	4.04119
1	0	0.646074	1	0	1.18161	1	0	0.762138	1	0	2.93626		1	1	5.01943	1	1	3.7341	1	0	0.762138	1	0	2.93626
1	0	2.52656	1	0	3.02591	1	0	4.2337	1	0	5.28371		1	1	9.20847	1	1	4.91953	1	0	4.2337	1	0	5.28371
1	0	-0.73566	1	0	0.0618779	1	0	0.276485	1	0	1.71002		1	0	1.02812	1	1	3.38451	1	0	0.276485	1	0	1.71002
1	1	-0.150501	1	0	3.20757	1	1	2.62545	1	0	1.55191		1	0	1.4149	1	1	3.59733	1	1	2.62545	1	0	1.55191
1	0	1.72578	1	0	3.58333	1	1	0.555122	1	1	3.06659		1	0	0.403369	1	1	5.63861	1	1	0.555122	1	1	3.06659
1	0	0.93292	1	0	2.1163	1	0	1.69858	1	0	0.974269		1	0	1.40342	1	1	5.77437	1	0	1.69858	1	0	0.974269
1	0	2.71877	1	0	1.84898	1	0	1.43166	1	0	4.32016		1	1	3.30763	1	1	3.80687	1	0	1.43166	1	0	4.32016
1	0	1.30296	1	0	0.681632	1	0	3.0019	1	0	3.21265		1	1	3.25564	1	0	2.11986	1	0	3.0019	1	0	3.21265
1	0	2.43578	1	0	2.82126	1	0	1.50761	1	0	1.89148		1	0	1.83472	1	1	6.25969	1	0	1.50761	1	0	1.89148
1	0	2.90343	1	0	2.53713	1	1	2.65169	1	0	4.94258		1	1	6.45064	1	1	7.07903	1	1	2.65169	1	0	4.94258
1	0	0.940894	1	0	3.0466	1	1	0.733375	1	1	2.81678		1	1	3.17063	1	1	2.89811	1	1	0.733375	1	1	2.81678
1	0	2.60831	1	0	2.82516	1	1	1.69466	1	0	2.0705		1	1	2.96042	1	1	4.44857	1	1	1.69466	1	0	2.0705
1	0	1.18482	1	0	1.4687	1	0	-0.35902	1	0	1.98023		1	1	3.40297	1	0	-0.562263	1	0	-0.35902	1	0	1.98023
1	0	2.09032	1	0	1.59737	1	0	2.79957	1	0	3.47206		1	1	3.7165	1	1	3.71636	1	0	2.79957	1	0	3.47206
1	0	3.28842	1	0	2.763	1	1	0.255769	1	0	2.87856		1	1	4.45959	1	1	4.74583	1	1	0.255769	1	0	2.87856
1	0	0.274881	1	0	1.46868	1	0	0.272711	1	0	3.25697		1	1	2.61237	1	1	4.76007	1	0	0.272711	1	0	3.25697
1	0	3.37133	1	0	1.55221	1	0	2.42746	1	1	0.783314		1	1	4.41557	1	1	4.02079	1	0	2.42746	1	1	0.783314
1	0	1.79819	1	0	2.80278	1	0	4.55626	1	0	3.25177		1	0	0.790513	1	0	2.30556	1	0	4.55626	1	0	3.25177
1	0	3.72247	1	0	2.73759	1	0	1.19235	1	1	1.59056		1	1	3.0009	1	1	3.36777	1	0	1.19235	1	1	1.59056
1	0	0.519597	1	0	2.82811	1	1	-0.906716	1	0	4.00212		1	1	2.79854	1	1	4.92878	1	1	-0.906716	1	0	4.00212
1	1	2.1309	1	0	2.45879	1	0	1.78706	1	0	1.68377		1	1	2.64032	1	1	4.02393	1	0	1.78706	1	0	1.68377
1	0	0.476013	1	0	1.79798	1	0	1.75445	1	1	2.41128		1	1	3.19347	1	1	5.93206	1	0	1.75445	1	1	2.41128
1	0	0.391571	1	0	2.71287	1	0	0.56138	1	0	2.36102		1	1	4.43258	1	1	2.90473	1	0	0.56138	1	0	2.36102
1	0	1.34649	1	0	2.41758	1	0	1.7365	1	1	1.17123		1	1	3.09673	1	1	5.9798	1	0	1.7365	1	1	1.17123
1	0	2.17931	1	0	4.13769	1	1	1.09395	1	0	2.81638		1	0	-0.649217	1	1	8.52662	1	1	1.09395	1	0	2.81638
1	0	3.58563	1	0	2.02699	1	0	2.57476	1	0	3.0438		1	0	1.73014	1	1	4.31501	1	0	2.57476	1	0	3.0438
1	1	0.211006	1	1	0.87662	1	1	-0.541876	1	0	2.21148		1	0	2.33554	1	0	2.03229	1	1	-0.541876	1	0	2.21148
1	0	1.99494	1	0	4.3687	1	0	2.08038	1	1	0.878939		1	0	1.30999	1	1	3.75042	1	0	2.08038	1	1	0.878939
1	0	1.4989	1	0	4.11332	1	0	2.49824	1	0	3.1371		1	0	2.03405	1	1	4.76618	1	0	2.49824	1	0	3.1371
1	0	2.36344	1	0	2.19257	1	0	0.441028	1	0	2.88937		1	0	2.37199	1	0	2.21795	1	0	0.441028	1	0	2.88937
1	1	0.622186	1	1	0.21291	1	0	1.93343	1	1	0.551833		1	0	-0.304152	1	1	6.62599	1	0	1.93343	1	1	0.551833
1	0	2.82059	1	0	2.29919	1	1	2.82155	1	1	3.36605		1	0	2.25072	1	1	2.62002	1	1	2.82155	1	1	3.36605
1	0	0.288832	1	0	2.19551	1	0	2.48685	1	0	3.23719		1	1	2.63888	1	1	2.91253	1	0	2.48685	1	0	3.23719
1	0	2.66652	1	0	3.69519	1	1	2.93712	1	0	4.04925		1	1	3.05819	1	0	2.19315	1	1	2.93712	1	0	4.04925
1	0	-1.12046	1	0	4.92732	1	0	2.92417	1	1	0.447638		1	1	3.69444	1	1	7.3426	1	0	2.92417	1	1	0.447638
1	0	0.552654	1	1	0.977837	1	0	1.55585	1	0	1.26334		1	1	2.60564	1	1	2.60148	1	0	1.55585	1	0	1.26334
1	0	2.90979	1	0	1.34532	1	0	4.39627	1	1	1.31743		1	1	6.56983	1	1	5.06063	1	0	4.39627	1	1	1.31743
1	0	1.54936	1	0	2.64276	1	0	1.86577	1	0	5.09238		1	0	2.30418	1	1	3.15776	1	0	1.86577	1	0	5.09238
1	0	2.05118	1	0	2.63487	1	0	0.939134	1	1	0.0624582		1	1	3.07579	1	1	5.11451	1	0	0.939134	1	1	0.0624582
1	0	1.63268	1	0	1.78436	1	0	1.18266	1	0	3.26884		1	1	3.64826	1	1	4.07621	1	0	1.18266	1	0	3.26884
1	0	1.28445	1	0	3.31269	1	0	1.77233	1	0	1.79651		1	1	6.71646	1	1	5.04862	1	0	1.77233	1	0	1.79651
1	0	-0.212957	1	0	1.23702	1	1	-0.784481	1	0	3.19956		1	1	3.15506	1	1	3.35995	1	1	-0.784481	1	0	3.19956
1	0	1.51352	1	0	2.17314	1	0	2.47317	1	1	2.42141		1	1	3.76805	1	1	4.00388	1	0	2.47317	1	1	2.42141
1	0	2.63007	1	0	0.638332	1	0	0.815035	1	0	4.72638		1	1	3.3536	1	1	3.87943	1	0	0.815035	1	0	4.72638
1	0	-0.350622	1	0	1.67875	1	0	0.400939	1	0	2.65631		1	0	-2.46484	1	1	4.41461	1	0	0.400939	1	0	2.65631
1	0	1.55574	1	0	3.50992	1	0	1.43196	1	0	1.26527		1	1	4.03946	1	0	0.627396	1	0	1.43196	1	0	1.26527
1	0	1.04311	1	0	0.209046	1	1	0.284058	1	0	2.64706		1	0	1.5348	1	1	5.06182	1	1	0.284058	1	0	2.64706
1	0	3.27057	1	0	2.25536	1	0	2.89691	1	0	4.46319		1	1	3.84628	1	0	0.626161	1	0	2.89691	1	0	4.46319
1	0	1.82828	1	0	4.88991	1	0	2.32515	1	0	4.14601		1	1	3.79008	1	1	3.56789	1	0	2.32515	1	0	4.14601
1	0	2.44507	1	0	3.03249	1	0	2.72027	1	0	3.31206		1	1	4.5331	1	1	5.30225	1	0	2.72027	1	0	3.31206
1	0	1.18578	1	0	3.26298	1	0	1.96607	1	0	3.73793		1	1	4.81421	1	1	5.11666	1	0	1.96607	1	0	3.73793
1	0	0.0266436	1	0	2.92324	1	0	0.939848	1	1	1.57804		1	1	3.39999	1	1	4.13938	1	0	0.939848	1	1	1.57804
1	0	2.35743	1	0	4.81288	1	0	1.15315	1	0	2.90059		1	1	3.10978	1	1	4.18483	1	0	1.15315	1	0	2.90059
1	0	-0.306678	1	0	5.0006	1	0	2.27523	1	0	3.12842		1	1	3.39807	1	0	1.19403	1	0	2.27523	1	0	3.12842
1	0	2.4722	1	1	2.13422	1	0	4.09276	1	1	2.46732		1	1	5.42461	1	1	3.43971	1	0	4.09276	1	1	2.46732
1	1	1.30718	1	0	3.64824	1	0	0.43944	1	0	3.46643		1	1	4.1843	1	0	0.566017	1	0	0.43944	1	0	3.46643
1	0	3.34937	1	0	2.5167	1	1	-0.0581645	1	0	1.88852		1	1	2.95192	1	1	3.09854	1	1	-0.0581645	1	0	1.88852
1	0	2.07906	1	0	2.83349	1	1	0.604702	1	0	2.85023		1	1	4.83159	1	1	7.5376	1	1	0.604702	1	0	2.85023
1	0	2.51879	1	0	4.51049	1	1	1.2182	1	0	4.80268		1	1	4.90182	1	1	5.0325	1	1	1.2182	1	0	4.80268
1	0	2.47749	1	0	2.55824	1	0	2.20589	1	0	2.42258		1	1	5.68293	1	1	3.31286	1	0	2.20589	1	0	2.42258
1	0	1.32561	1	1	2.66243	1	1	1.65308	1	0	-0.00705725		1	1	5.36427	1	0	2.35768	1	1	1.65308	1	0	-0.00705725
1	0	1.48418	1	0	3.72801	1	1	0.329035	1	0	2.99719		1	0	0.0096867	1	1	2.8427	1	1	0.329035	1	0	2.99719
1	0	3.16949	1	0	2.19411	1	0	0.27047	1	0	1.20768		1	0	-0.559559	1	1	3.94971	1	0	0.27047	1	0	1.20768
1	0	2.96926	1	0	3.81626	1	1	0.150403	1	0	2.79336		1	0	0.604817	1	1	6.29439	1	1	0.150403	1	0	2.79336
1	0	2.39671	1	0	2.64882	1	0	0.0286734	1	0	2.28568		1	1	5.1105	1	1	5.27509	1	0	0.0286734	1	0	2.28568
1	0	0.735442	1	0	2.12882	1	0	0.706992	1	0	2.64364		1	0	-0.224875	1	0	1.43668	1	0	0.706992	1	0	2.64364
1	0	1.89542	1	0	2.256	1	1	0.0125974	1	0	2.92197		1	1	5.90537	1	1	6.92589	1	1	0.0125974	1	0	2.92197
1	0	0.193455	1	0	4.44163	1	1	2.1756	1	0	3.14957		1	1	5.10215	1	1	3.22061	1	1	2.1756	1	0	3.14957
1	0	2.11818	1	0	1.68297	1	1	1.10869	1	1	0.00249459		1	1	4.4974	1	0	1.77389	1	1	1.10869	1	1	0.00249459
1	0	0.916435	1	0	2.94107	1	0	0.739574	1	0	2.23796		1	0	1.93359	1	1	6.55976	1	0	0.739574	1	0	2.23796
1	0	-0.21537	1	0	5.98304	1	0	2.51931	1	0	3.25402		1	0	1.50901	1	1	3.83537	1	0	2.51931	1	0	3.25402
1	0	1.99323	1	0	0.547804	1	0	1.05027	1	0	4.09294		1	0	-1.08686	1	0	2.3205	1	0	1.05027	1	0	4.09294
1	0	1.58996	1	0	3.29022	1	0	2.02635	1	0	1.8668		1	1	3.45784	1	0	2.24442	1	0	2.02635	1	0	1.8668
1	0	0.0712748	1	0	1.42612	1	1	1.18237	1	0	1.32843		1	1	2.67439	1	0	2.03865	1	1	1.18237	1	0	1.32843
1	0	3.35455	1	0	2.8514	1	0	1.4278	1	1	2.09285		1	1	6.46299	1	1	5.67537	1	0	1.4278	1	1	2.09285
1	0	0.625714	1	0	1.32561	1	1	-0.468901	1	0	5.55615		1	1	2.97821	1	0	2.17754	1	1	-0.468901	1	0	5.55615
1	0	2.83345	1	0	1.17228	1	0	1.74854	1	0	3.40623		1	1	4.55229	1	1	6.79606	1	0	1.74854	1	0	3.40623
1	0	1.14238	1	0	2.36182	1	0	0.205246	1	1	3.24515		1	0	1.30327	1	1	7.88396	1	0	0.205246	1	1	3.24515
1	0	2.13758	1	0	2.26997	1	0	0.939029	1	0	0.669249		1	1	5.28171	1	1	3.41255	1	0	0.939029	1	0	0.669249
1	0	0.167483	1	0	4.4292	1	0	2.04175	1	1	2.2445		1	0	2.26142	1	1	2.69834	1	0	2.04175	1	1	2.2445
1	0	3.798	1	0	3.81134	1	0	3.04539	1	0	3.81351		1	1	4.94839	1	1	4.65673	1	0	3.04539	1	0	3.81351
1	0	0.231599	1	0	2.09848	1	0	1.97519	1	0	3.9059		1	1	3.11034	1	1	3.47576	1	0	1.97519	1	0	3.9059
1	0	2.10197	1	0	3.94775	1	0	2.71659	1	0	3.25031		1	1	4.8437	1	1	3.47993	1	0	2.71659	1	0	3.25031
1	0	1.90433	1	0	2.01132	1	0	3.40596	1	1	3.06253		1	1	3.81519	1	1	5.40813	1	0	3.40596	1	1	3.06253
1	0	2.32418	1	0	2.93827	1	1	0.478285	1	0	3.20749		1	1	3.96567	1	1	5.39772	1	1	0.478285	1	0	3.20749
1	1	0.231023	1	0	-0.0692451	1	1	0.560138	1	0	1.62557		1	1	3.62242	1	0	1.82829	1	1	0.560138	1	0	1.62557
1	0	0.840617	1	0	2.93681	1	1	-0.165374	1	0	4.35637		1	1	6.27559	1	1	3.80635	1	1	-0.165374	1	0	4.35637
1	0	-0.540769	1	0	1.01975	1	0	1.64524	1	1	0.0464194		1	1	2.60634	1	0	1.0596	1	0	1.64524	1	1	0.0464194
1	0	3.21379	1	1	0.676846	1	0	1.9577	1	0	1.98127		1	1	5.19326	1	1	6.28713	1	0	1.9577	1	0	1.98127
1	0	-0.0500884	1	0	0.766166	1	0	1.2258	1	0	2.2179		1	0	1.67835	1	1	4.6638	1	0	1.2258	1	0	2.2179
1	0	2.05468	1	0	1.09632	1	0	2.16962	1	0	2.62533		1	0	2.25182	1	1	5.99885	1	0	2.16962	1	0	2.62533
1	0	1.88511	1	0	2.3	1	0	2.53617	1	0	0.781546		1	1	3.34375	1	0	1.73317	1	0	2.53617	1	0	0.781546
1	0	0.789205	1	0	2.45301	1	0	3.00739	1	1	1.9113		1	1	4.89402	1	1	4.51398	1	0	3.00739	1	1	1.9113
1	0	2.54918	1	0	1.76164	1	0	1.24416	1	0	1.59992		1	1	6.26575	1	1	8.87741	1	0	1.24416	1	0	1.59992
1	0	0.481592	1	0	3.52833	1	1	1.56049	1	0	3.89237		1	1	3.08433	1	1	6.4551	1	1	1.56049	1	0	3.89237
1	1	-0.425094	1	0	2.56678	1	0	0.00809004	1	0	2.51438		1	1	4.28059	1	1	3.67334	1	0	0.00809004	1	0	2.51438
1	0	1.22527	1	0	1.87137	1	0	3.44593	1	1	1.15751		1	0	1.31357	1	0	2.47901	1	0	3.44593	1	1	1.15751
1	0	2.28709	1	0	1.70836	1	1	3.08288	1	1	0.465661		1	1	4.54431	1	1	7.50764	1	1	3.08288	1	1	0.465661
1	0	2.91998	1	0	1.38889	1	0	1.15884	1	1	0.784583		1	1	4.58898	1	1	7.10988	1	0	1.15884	1	1	0.784583
1	0	2.17595	1	0	3.12572	1	0	4.98787	1	0	4.95121		1	0	2.00144	1	1	6.67337	1	0	4.98787	1	0	4.95121
1	1	0.711359	1	0	3.98883	1	0	3.07376	1	0	4.03625		1	1	7.47817	1	0	-0.438151	1	0	3.07376	1	0	4.03625
1	0	-0.888192	1	0	3.60842	1	0	4.07378	1	0	4.01819		1	0	2.27386	1	1	3.61718	1	0	4.07378	1	0	4.01819
1	0	0.403197	1	0	1.0129	1	0	3.37643	1	0	0.940708		1	1	5.92593	1	1	7.7578	1	0	3.37643	1	0	0.940708
1	0	1.67709	1	0	1.84758	1	0	1.19281	1	0	2.89495		1	0	2.22297	1	1	3.4892	1	0	1.19281	1	0	2.89495
1	0	2.34827	1	0	2.10032	1	0	1.34737	1	0	2.81578		1	0	1.49725	1	0	0.581742	1	0	1.34737	1	0	2.81578
1	0	1.2808	1	0	0.285096	1	1	0.874299	1	0	4.08085		1	0	0.697748	1	1	2.52857	1	1	0.874299	1	0	4.08085
1	0	0.559565	1	0	-0.23256	1	1	-0.451063	1	0	1.02373		1	0	1.66438	1	1	6.18744	1	1	-0.451063	1	0	1.02373
1	0	1.46952	1	0	3.44168	1	1	1.35024	1	0	2.73974		1	1	5.96316	1	1	4.17729	1	1	1.35024	1	0	2.73974
1	0	1.81419	1	1	0.677018	1	1	0.271211	1	0	1.81779		1	0	0.695069	1	1	3.44373	1	1	0.271211	1	0	1.81779
1	0	-0.142673	1	0	2.4136	1	0	0.164572	1	0	1.72153		1	1	5.00074	1	1	3.7227	1	0	0.164572	1	0	1.72153
1	0	0.676464	1	0	3.1671	1	1	1.1207	1	0	1.69048		1	1	3.55032	1	1	4.56786	1	1	1.1207	1	0	1.69048
1	0	2.37905	1	0	2.64849	1	1	2.93735	1	0	2.7735		1	1	4.73987	1	1	4.40909	1	1	2.93735	1	0	2.7735
1	0	-0.0681167	1	0	1.17395	1	0	1.10995	1	1	2.43684		1	1	3.77094	1	1	2.99489	1	0	1.10995	1	1	2.43684
1	0	-0.0212044	1	0	3.67987	1	1	-0.426345	1	1	2.6789		1	1	2.61842	1	1	4.85032	1	1	-0.426345	1	1	2.6789
1	1	0.299493	1	0	3.33098	1	0	2.42082	1	0	1.15419		1	1	3.00126	1	0	1.26956	1	0	2.42082	1	0	1.15419
1	0	2.57575	1	0	4.26852	1	1	0.828751	1	0	1.51876		1	1	4.54271	1	1	4.77615	1	1	0.828751	1	0	1.51876
1	0	-0.410263	1	0	2.96069	1	0	2.33552	1	0	2.2981		1	1	4.62735	1	1	7.75558	1	0	2.33552	1	0	2.2981
1	0	2.5714	1	0	1.88602	1	0	1.88255	1	0	2.71188		1	0	0.205	1	1	4.19362	1	0	1.88255	1	0	2.71188
1	0	1.2021	1	0	4.67361	1	1	1.53995	1	0	5.016		1	0	0.129114	1	1	3.14773	1	1	1.53995	1	0	5.016
1	0	0.629467	1	0	1.7076	1	1	-0.80929	1	0	4.17359		1	0	0.757917	1	1	4.26934	1	1	-0.80929	1	0	4.17359
1	0	0.683821	1	0	2.2805	1	0	2.23529	1	0	4.00537		1	0	2.48975	1	0	1.26374	1	0	2.23529	1	0	4.00537
1	0	1.04575	1	0	2.84162	1	0	1.53848	1	0	3.26459		1	1	3.27977	1	1	3.36658	1	0	1.53848	1	0	3.26459
1	0	1.10646	1	0	3.76432	1	0	2.08314	1	0	2.85558		1	0	1.54624	1	1	4.06489	1	0	2.08314	1	0	2.85558
1	0	0.895594	1	0	2.29688	1	0	3.30207	1	1	0.583863		1	1	7.2154	1	1	5.12394	1	0	3.30207	1	1	0.583863
1	0	1.04597	1	0	3.30519	1	1	1.88735	1	0	1.30129		1	1	4.24106	1	1	4.3366	1	1	1.88735	1	0	1.30129
1	0	3.83302	1	0	1.61318	1	0	2.8334	1	0	-0.00108125		1	1	3.63876	1	1	4.91327	1	0	2.8334	1	0	-0.00108125
1	0	1.33084	1	0	4.3669	1	0	0.841968	1	0	1.60653		1	1	6.21446	1	1	4.98282	1	0	0.841968	1	0	1.60653
1	0	2.76638	1	0	2.20439	1	0	3.24366	2	1	0.996882		1	0	-0.495502	1	1	4.64777	1	0	3.24366	2	1	0.996882
1	0	2.58167	1	0	4.72489	1	0	1.24983	2	0	1.51453		1	1	4.31279	1	1	2.83062	1	0	1.24983	2	0	1.51453
1	0	-0.299059	1	0	1.58231	1	1	-0.371884	2	1	1.5195		1	0	0.807756	1	1	4.53535	1	1	-0.371884	2	1	1.5195
1	0	1.4904	1	0	3.89905	1	1	1.16308	2	1	2.88525		1	1	6.00545	1	1	7.1853	1	1	1.16308	2	1	2.88525
1	0	3.11211	1	0	1.73461	1	0	3.36557	2	0	1.52024		1	1	3.75107	1	1	7.07386	1	0	3.36557	2	0	1.52024
1	0	1.55719	1	0	3.47154	1	0	3.36105	2	1	2.36016		1	0	0.973777	1	1	3.58795	1	0	3.36105	2	1	2.36016
1	0	2.15223	1	0	4.10541	1	1	0.573274	2	1	1.68943		1	0	1.83408	1	1	4.81619	1	1	0.573274	2	1	1.68943
1	0	2.25472	1	0	1.95597	1	1	3.17968	2	0	1.89832		1	0	2.11383	1	1	6.71417	1	1	3.17968	2	0	1.89832
1	0	1.67397	1	0	4.57923	1	0	0.550102	2	1	2.61054		1	0	2.03732	1	0	1.60276	1	0	0.550102	2	1	2.61054
1	0	1.94983	1	0	1.14367	1	0	1.67899	2	0	3.10282		1	0	2.49841	1	1	3.42142	1	0	1.67899	2	0	3.10282
1	0	3.55864	1	0	4.31231	1	0	1.42359	2	1	4.5625		1	0	1.32418	1	1	4.9722	1	0	1.42359	2	1	4.5625
1	0	3.14288	1	0	2.60009	1	0	3.07555	2	1	1.78918		1	0	1.9607	1	1	4.49568	1	0	3.07555	2	1	1.78918
1	0	1.51892	1	0	3.30415	1	0	3.68963	2	0	1.97132		1	1	3.84818	1	1	8.14275	1	0	3.68963	2	0	1.97132
1	0	1.25158	1	0	3.3624	1	0	2.42208	2	1	4.20304		1	1	4.35262	1	1	6.45967	1	0	2.42208	2	1	4.20304
1	0	2.99982	1	0	3.19646	1	1	-0.386037	2	1	5.08305		1	0	-0.0278423	1	0	2.1776	1	1	-0.386037	2	1	5.08305
1	0	0.783946	1	0	2.1548	1	0	1.19272	2	1	1.36229		1	1	3.72941	1	1	4.55068	1	0	1.19272	2	1	1.36229
1	0	3.01752	1	0	1.18255	1	1	1.10775	2	0	3.07778		1	0	0.82591	1	1	5.26932	1	1	1.10775	2	0	3.07778
1	0	1.1865	1	0	0.595442	1	1	-0.0495134	2	0	0.410279		1	0	1.54863	1	0	1.91623	1	1	-0.0495134	2	0	0.410279
1	1	0.0818536	1	0	2.93165	1	1	1.17139	2	0	2.20719		1	0	-0.202448	1	1	4.76678	1	1	1.17139	2	0	2.20719
1	0	2.62414	1	0	2.59567	1	0	2.03053	2	0	2.61839		1	1	5.06001	1	1	2.96999	1	0	2.03053	2	0	2.61839
1	0	3.31206	1	0	2.70152	1	0	1.89746	2	0	-0.436837		1	1	4.19461	1	1	2.72597	1	0	1.89746	2	0	-0.436837
1	0	1.62461	1	0	0.437654	1	1	1.72927	2	0	1.34406		1	0	1.1464	1	1	4.19022	1	1	1.72927	2	0	1.34406
1	0	3.08659	1	0	3.73268	1	0	2.44221	2	0	4.18778		1	1	3.81464	1	0	2.06095	1	0	2.44221	2	0	4.18778
1	0	0.280508	1	0	4.96654	1	0	0.360647	2	1	3.16997		1	0	0.206499	1	1	3.98036	1	0	0.360647	2	1	3.16997
1	0	1.20327	1	0	3.6687	1	0	2.52505	2	0	2.20238		1	1	3.57675	1	1	4.10992	1	0	2.52505	2	0	2.20238
1	1	-0.469342	1	0	0.947297	1	0	3.01336	2	0	1.09673		1	1	3.33053	1	1	4.79833	1	0	3.01336	2	0	1.09673
1	0	1.89608	1	0	3.91496	1	1	0.348911	2	0	2.46402		1	1	6.62373	1	1	2.772	1	1	0.348911	2	0	2.46402
1	0	1.02605	1	0	2.92066	2	0	2.18142	2	0	2.60096		1	0	1.69674	1	1	6.46985	2	0	2.18142	2	0	2.60096
1	0	2.27416	1	0	2.37101	2	1	2.4292	2	0	2.52642		1	1	4.98139	1	1	3.04277	2	1	2.4292	2	0	2.52642
1	0	2.97313	1	0	1.38121	2	1	1.16364	2	1	4.54339		1	0	1.52089	1	1	3.62127	2	1	1.16364	2	1	4.54339
1	0	2.69438	1	0	1.82329	2	1	1.25047	2	0	1.61145		1	0	-0.051238	1	1	4.59896	2	1	1.25047	2	0	1.61145
1	0	0.721475	1	0	3.4471	2	1	0.941397	2	0	0.593576		1	0	2.39364	1	0	1.11879	2	1	0.941397	2	0	0.593576
1	1	-0.160304	1	0	2.47528	2	0	0.430515	2	0	3.09832		1	0	2.15464	1	0	1.77876	2	0	0.430515	2	0	3.09832
1	1	0.364341	1	0	2.51878	2	0	3.56991	2	1	3.0654		1	1	3.86009	1	1	2.63001	2	0	3.56991	2	1	3.0654
1	0	2.65186	1	0	0.25117	2	0	3.48556	2	1	-0.284795		1	1	2.87516	1	1	6.64238	2	0	3.48556	2	1	-0.284795
1	1	-1.40519	1	0	1.94676	2	1	3.34578	2	1	3.02076		1	1	4.87038	1	1	3.15302	2	1	3.34578	2	1	3.02076
1	0	2.16638	1	0	2.18327	2	0	2.05423	2	1	3.9595		1	0	2.04364	1	1	5.89354	2	0	2.05423	2	1	3.9595
1	0	2.51054	1	0	2.15727	2	1	0.514903	2	1	1.56063		1	1	4.64777	1	0	2.48507	2	1	0.514903	2	1	1.56063
1	0	2.43016	1	0	3.10769	2	0	1.80236	2	1	1.97693		1	1	5.16174	1	0	2.15384	2	0	1.80236	2	1	1.97693
1	0	3.00578	1	0	0.347091	2	0	0.443095	2	1	5.45866		1	1	2.88822	1	0	2.00159	2	0	0.443095	2	1	5.45866
1	0	1.68463	1	0	3.1279	2	0	1.38758	2	1	1.32866		1	0	0.435275	1	1	4.40722	2	0	1.38758	2	1	1.32866
1	0	2.49411	1	0	1.45849	2	0	3.53239	2	1	0.855565		1	0	1.34987	1	1	5.88815	2	0	3.53239	2	1	0.855565
1	0	1.64928	1	0	3.29864	2	0	1.82268	2	0	1.09998		1	1	3.31282	1	1	6.57294	2	0	1.82268	2	0	1.09998
1	0	2.03361	1	0	1.65082	2	0	2.24398	2	0	1.1771		1	0	0.69996	1	1	4.9694	2	0	2.24398	2	0	1.1771
1	0	2.50764	1	0	3.03397	2	1	0.92455	2	1	1.8911		1	1	6.01571	1	1	3.6941	2	1	0.92455	2	1	1.8911
1	0	4.3513	1	0	3.41418	2	0	0.0548263	2	1	3.37441		1	1	3.45322	1	1	3.49063	2	0	0.0548263	2	1	3.37441
1	0	2.0603	1	0	3.33639	2	0	-1.2952	2	0	3.89149		1	1	3.44016	1	1	5.62705	2	0	-1.2952	2	0	3.89149
1	1	0.599552	1	0	2.05374	2	1	2.08154	2	0	4.35447		1	1	4.73598	1	1	4.25085	2	1	2.08154	2	0	4.35447
1	0	0.967254	1	0	1.34794	2	0	1.45746	2	1	2.62745		1	1	2.96667	1	1	2.77178	2	0	1.45746	2	1	2.62745
1	0	1.04678	1	0	0.778881	2	0	3.51147	2	1	-0.28332		1	1	5.29894	1	1	5.14274	2	0	3.51147	2	1	-0.28332
1	1	-1.29103	1	0	1.8199	2	0	-1.11859	2	1	0.912069		1	0	-1.46942	1	1	5.95847	2	0	-1.11859	2	1	0.912069
1	0	1.16349	1	1	0.445104	2	1	-0.289399	2	1	2.06674		1	0	-2.09619	1	1	3.08248	2	1	-0.289399	2	1	2.06674
1	0	1.52628	1	0	3.8229	2	1	-0.250685	2	1	-0.846144		1	1	3.02446	1	1	4.76751	2	1	-0.250685	2	1	-0.846144
1	0	1.1403	1	0	1.1022	2	0	2.92551	2	0	2.09238		1	1	4.82623	1	1	3.5302	2	0	2.92551	2	0	2.09238
1	0	3.90093	1	0	1.4565	2	1	1.97785	2	0	3.57513		1	0	1.24864	1	1	6.39574	2	1	1.97785	2	0	3.57513
1	0	3.29074	1	0	3.22632	2	1	1.3434	2	1	0.54789		1	1	2.92549	1	1	6.69526	2	1	1.3434	2	1	0.54789
1	0	0.169878	1	0	2.85896	2	1	3.69236	2	1	2.6786		1	1	6.08946	1	1	4.35876	2	1	3.69236	2	1	2.6786
1	0	3.40744	1	0	3.35659	2	1	1.42981	2	0	0.424708		1	0	1.69363	1	1	5.30627	2	1	1.42981	2	0	0.424708
1	0	1.06944	1	0	2.32398	2	1	-0.395869	2	1	3.19851		1	0	0.866914	1	1	4.04919	2	1	-0.395869	2	1	3.19851
1	0	1.00759	1	0	3.67854	2	1	0.143366	2	1	3.58011		1	0	1.44417	1	1	3.63584	2	1	0.143366	2	1	3.58011
1	0	1.56359	1	0	2.1625	2	0	1.72258	2	1	2.34606		1	1	2.55058	1	1	4.7472	2	0	1.72258	2	1	2.34606
1	0	-0.248485	1	0	2.66812	2	1	1.65424	2	1	0.209627		1	0	1.2615	1	1	5.10677	2	1	1.65424	2	1	0.209627
1	1	-2.77268	1	0	1.24755	2	0	0.928807	2	0	3.28265		1	0	2.20999	1	1	3.24427	2	0	0.928807	2	0	3.28265
1	0	3.29903	1	0	1.28223	2	0	2.92224	2	1	4.44602		1	0	1.94547	1	1	3.08714	2	0	2.92224	2	1	4.44602
1	1	-1.80505	1	0	1.98776	2	0	4.84377	2	1	3.23317		1	1	6.31644	1	1	6.0907	2	0	4.84377	2	1	3.23317
1	0	0.550614	1	0	0.804767	2	0	2.16708	2	0	0.837916		1	1	4.98495	1	1	3.88599	2	0	2.16708	2	0	0.837916
1	0	1.67537	1	0	3.2008	2	1	0.677855	2	1	3.47624		1	0	0.574309	1	1	3.99864	2	1	0.677855	2	1	3.47624
2	0	1.01453	1	0	4.624	2	1	-0.0653445	2	0	1.82925		1	1	5.79602	1	1	3.86177	2	1	-0.0653445	2	0	1.82925
2	0	1.50301	1	0	2.06176	2	0	1.50307	2	0	0.740432		1	1	3.83304	1	1	4.73443	2	0	1.50307	2	0	0.740432
2	0	2.03742	1	0	2.13088	2	0	2.91837	2	0	2.57223		1	0	2.23751	1	1	4.3695	2	0	2.91837	2	0	2.57223
2	1	0.983263	1	0	3.00041	2	0	2.97063	2	1	3.0451		1	0	1.45813	1	1	4.09553	2	0	2.97063	2	1	3.0451
2	1	1.21309	2	0	5.01	2	1	1.3235	2	1	3.27236		1	1	6.08842	1	1	6.20032	2	1	1.3235	2	1	3.27236
2	1	-1.95095	2	0	3.05896	2	1	0.77172	2	1	4.08536		1	0	1.58012	1	0	1.45601	2	1	0.77172	2	1	4.08536
2	0	0.27625	2	0	1.75988	2	0	1.31297	2	1	0.947222		1	1	3.26563	1	1	2.803	2	0	1.31297	2	1	0.947222
2	0	2.1876	2	0	1.70366	2	0	1.70551	2	1	1.35117		1	1	6.24257	1	1	3.54398	2	0	1.70551	2	1	1.35117
2	0	1.31782	2	0	1.19741	2	0	2.44528	2	0	2.93875		1	0	1.35956	1	1	4.90908	2	0	2.44528	2	0	2.93875
2	1	1.16742	2	0	0.240638	2	1	2.99086	2	1	1.77396		1	0	2.15726	1	1	4.20474	2	1	2.99086	2	1	1.77396
2	0	1.90176	2	1	3.28803	2	0	5.80295	2	0	3.24092		1	0	1.59997	1	1	3.65558	2	0	5.80295	2	0	3.24092
2	1	0.874592	2	0	3.00586	2	1	2.8764	2	0	3.2585		1	0	1.29045	1	0	1.65808	2	1	2.8764	2	0	3.2585
2	0	-0.136818	2	1	3.17362	2	1	1.10664	2	0	2.12966		1	0	1.65949	1	1	7.99349	2	1	1.10664	2	0	2.12966
2	0	1.29486	2	0	3.24359	2	0	-0.186704	2	0	3.72886		1	0	1.00345	1	1	6.94063	2	0	-0.186704	2	0	3.72886
2	0	1.95586	2	0	1.09003	2	0	0.481463	2	0	3.31589		1	1	4.89873	1	1	3.17157	2	0	0.481463	2	0	3.31589
2	1	1.4768	2	0	1.75172	2	1	3.73349	2	0	2.88554		1	1	3.28807	1	1	3.48928	2	1	3.73349	2	0	2.88554
2	0	3.7735	2	0	3.41686	2	1	1.83461	2	1	1.57535		1	1	3.58922	1	0	2.38465	2	1	1.83461	2	1	1.57535
2	0	-0.361577	2	1	5.26371	2	1	-2.18211	2	1	1.55112		1	0	0.647776	1	1	5.95159	2	1	-2.18211	2	1	1.55112
2	0	0.237316	2	1	1.65459	2	0	2.37268	2	1	1.85051		1	0	-0.154519	1	0	1.02207	2	0	2.37268	2	1	1.85051
2	1	1.90415	2	0	3.74071	2	0	4.01265	2	1	1.88296		1	0	-0.672798	1	1	3.1047	2	0	4.01265	2	1	1.88296
2	0	0.709756	2	0	2.30217	2	1	1.51414	2	1	4.1366		1	1	3.00592	1	1	5.57356	2	1	1.51414	2	1	4.1366
2	1	1.15983	2	0	1.24513	2	1	4.01527	2	0	1.14135		1	0	2.39304	1	1	4.47214	2	1	4.01527	2	0	1.14135
2	0	-0.264146	2	0	5.08856	2	0	1.94838	2	1	3.84705		1	0	1.50213	1	1	6.09799	2	0	1.94838	2	1	3.84705
2	0	2.56167	2	1	4.04296	2	0	1.34828	2	1	5.12889		1	1	3.34517	1	1	7.00726	2	0	1.34828	2	1	5.12889
2	0	4.41823	2	1	4.16047	2	1	2.24909	2	0	3.63829		1	1	6.26895	1	1	5.56022	2	1	2.24909	2	0	3.63829
2	1	0.49162	2	0	3.28553	2	0	2.13857	2	1	2.38785		1	1	4.7963	1	0	2.44606	2	0	2.13857	2	1	2.38785
2	0	1.97585	2	0	2.08096	2	1	2.04569	2	1	1.06919		1	1	5.98119	1	1	2.53264	2	1	2.04569	2	1	1.06919
2	0	1.58563	2	0	2.37546	2	1	2.05991	2	1	1.78218		1	1	3.12435	1	1	3.22684	2	1	2.05991	2	1	1.78218
2	1	0.498348	2	0	3.44034	2	1	0.700993	2	1	1.0925		1	1	2.72024	1	1	3.75728	2	1	0.700993	2	1	1.0925
2	0	1.00558	2	1	4.00462	2	0	-0.0427873	2	0	4.6161		1	0	0.548133	1	1	2.65087	2	0	-0.0427873	2	0	4.6161
2	0	2.27699	2	0	1.23669	2	1	0.311937	2	0	1.1305		1	0	1.26596	1	1	6.76389	2	1	0.311937	2	0	1.1305
2	0	0.518132	2	0	1.07144	2	0	0.829885	2	1	2.79929		1	1	5.6686	1	1	4.3897	2	0	0.829885	2	1	2.79929
2	0	4.53553	2	0	3.15614	2	0	-0.056868	2	1	2.66809		1	0	2.0957	1	1	3.96748	2	0	-0.056868	2	1	2.66809
2	0	0.510116	2	0	1.12764	2	1	2.29918	2	0	3.36456		1	1	7.32193	1	1	3.34111	2	1	2.29918	2	0	3.36456
2	0	4.01837	2	1	1.52588	2	0	0.374334	2	0	1.6817		1	1	3.20483	1	1	5.28219	2	0	0.374334	2	0	1.6817
2	1	2.24695	2	1	4.01639	2	1	4.45954	2	0	2.15564		1	1	4.07451	1	1	3.63601	2	1	4.45954	2	0	2.15564
2	0	1.20889	2	0	3.91813	2	1	0.99486	2	0	1.29758		1	0	-0.199124	1	0	2.15209	2	1	0.99486	2	0	1.29758
2	0	0.654317	2	0	2.44878	2	1	3.06916	2	1	3.04836		1	1	3.85179	1	1	3.52631	2	1	3.06916	2	1	3.04836
2	0	0.483251	2	0	2.64557	2	1	1.0856	2	0	5.13488		1	1	6.11726	1	0	1.05816	2	1	1.0856	2	0	5.13488
2	1	1.50328	2	1	2.77998	2	1	1.78854	2	1	2.06857		1	1	3.19264	1	1	4.36323	2	1	1.78854	2	1	2.06857
2	0	0.46909	2	1	2.93717	2	0	-0.36278	2	1	4.27682		1	0	0.148519	1	0	2.0359	2	0	-0.36278	2	1	4.27682
2	0	1.24086	2	0	2.21137	2	1	-0.200918	2	0	3.03036		1	1	4.10753	1	0	-0.495664	2	1	-0.200918	2	0	3.03036
2	0	1.98062	2	0	0.703106	2	0	0.673516	2	1	1.87151		1	1	2.73647	1	1	3.42175	2	0	0.673516	2	1	1.87151
2	1	1.45447	2	1	3.73585	2	0	1.73578	2	1	0.718902		1	1	3.53136	1	0	1.53951	2	0	1.73578	2	1	0.718902
2	0	1.62794	2	0	3.30448	2	1	0.773968	2	1	1.34268		1	0	1.68299	1	1	3.98372	2	1	0.773968	2	1	1.34268
2	0	0.720481	2	1	1.35776	2	0	-0.153036	2	1	3.65124		1	0	1.75941	1	0	0.924973	2	0	-0.153036	2	1	3.65124
2	0	3.37683	2	0	3.20266	2	1	1.15679	2	1	1.05594		1	0	1.02507	1	0	2.01747	2	1	1.15679	2	1	1.05594
2	1	0.0974152	2	0	2.29975	2	1	1.56028	2	0	1.15108		1	1	7.30299	1	1	5.08579	2	1	1.56028	2	0	1.15108
2	1	0.980397	2	1	3.88442	2	0	2.41672	2	0	4.54387		1	0	-0.226015	1	1	5.027	2	0	2.41672	2	0	4.54387
2	1	-1.24962	2	1	3.02885	2	0	1.34699	2	1	2.35481		1	1	3.27378	1	1	6.29662	2	0	1.34699	2	1	2.35481
2	0	1.31503	2	0	4.2959	2	1	1.66596	2	0	0.956201		1	0	1.69233	1	1	5.1774	2	1	1.66596	2	0	0.956201
2	1	2.43327	2	0	3.76989	2	0	1.25733	2	1	1.69651		2	1	3.47412	1	1	5.09063	2	0	1.25733	2	1	1.69651
2	1	1.79224	2	0	1.55365	2	0	1.50891	2	0	4.02823		2	0	0.0750297	1	1	4.07033	2	0	1.50891	2	0	4.02823
2	0	1.16247	2	0	1.66859	2	1	0.937067	2	1	2.01013		2	0	2.48136	1	1	4.98363	2	1	0.937067	2	1	2.01013
2	0	1.74573	2	1	0.533637	2	0	1.43505	2	1	2.1588		2	0	1.06192	1	1	3.18306	2	0	1.43505	2	1	2.1588
2	0	4.16709	2	0	2.07664	2	1	-0.575288	2	0	2.38446		2	1	1.42364	1	1	5.48866	2	1	-0.575288	2	0	2.38446
2	0	1.32261	2	0	3.18015	2	1	1.12666	2	1	1.27111		2	0	-2.56722	1	1	5.42804	2	1	1.12666	2	1	1.27111
2	0	0.751931	2	0	1.91453	2	1	2.42429	2	1	1.95772		2	1	0.856664	1	0	1.15588	2	1	2.42429	2	1	1.95772
2	0	1.40695	2	0	5.35492	2	0	3.08147	2	1	2.89596		2	0	-1.36734	1	0	-0.181752	2	0	3.08147	2	1	2.89596
2	0	1.18725	2	1	3.38791	2	1	2.13136	2	0	-0.272511		2	1	2.18199	1	1	6.85027	2	1	2.13136	2	0	-0.272511
2	0	2.44725	2	1	2.22504	2	0	1.80076	2	1	4.25724		2	0	0.132402	1	0	2.48504	2	0	1.80076	2	1	4.25724
2	0	2.49635	2	1	2.56908	2	1	3.14993	2	1	3.66049		2	1	0.150112	1	1	4.60521	2	1	3.14993	2	1	3.66049
2	0	0.339267	2	0	0.69991	2	1	1.83788	2	0	1.48103		2	1	-1.21099	1	1	2.79113	2	1	1.83788	2	0	1.48103
2	1	2.65636	2	0	3.7726	2	0	2.78364	2	1	2.31363		2	0	0.73088	1	1	4.18012	2	0	2.78364	2	1	2.31363
2	0	0.171295	2	0	1.96742	2	1	1.97012	2	0	4.2346		2	0	1.52317	1	1	2.57842	2	1	1.97012	2	0	4.2346
2	0	-0.366133	2	1	3.94028	2	1	3.37813	2	0	4.69614		2	0	2.17838	2	1	1.31247	2	1	3.37813	2	0	4.69614
2	0	0.583062	2	0	3.33064	2	1	-0.0662364	2	1	3.3591		2	0	1.93235	2	0	2.33599	2	1	-0.0662364	2	1	3.3591
2	0	1.59827	2	0	3.60492	2	1	2.52211	2	1	0.248277		2	1	1.46095	2	0	-0.79246	2	1	2.52211	2	1	0.248277
2	0	2.6919	2	0	4.57482	2	0	2.86897	2	1	1.91787		2	1	2.30089	2	1	2.12844	2	0	2.86897	2	1	1.91787
2	0	2.17803	2	0	3.25788	2	1	0.64996	2	0	1.09002		2	0	1.43377	2	1	1.91467	2	1	0.64996	2	0	1.09002
2	0	2.5236	2	0	1.93254	2	0	0.68107	2	0	2.8467		2	0	-2.45536	2	0	2.44904	2	0	0.68107	2	0	2.8467
2	1	2.59765	2	0	2.53498	2	0	-0.467696	2	1	3.80728		2	1	-1.21474	2	0	1.3092	2	0	-0.467696	2	1	3.80728
2	0	2.26488	2	0	1.84984	2	0	2.71323	2	1	2.05333		2	0	1.07139	2	1	4.06451	2	0	2.71323	2	1	2.05333
2	1	1.11716	2	1	2.16558	2	1	2.01939	2	0	0.356972		2	1	-1.60199	2	1	-1.06998	2	1	2.01939	2	0	0.356972
2	0	3.40517	2	0	5.27495	2	0	3.33178	2	1	3.71498		2	0	0.693599	2	1	-2.08351	2	0	3.33178	2	1	3.71498
2	1	0.453187	2	0	3.7831	2	1	2.1046	2	1	4.17623		2	1	1.76106	2	0	1.30275	2	1	2.1046	2	1	4.17623
2	1	1.16894	2	0	4.50094	2	1	2.9607	2	1	4.66373		2	0	-0.366864	2	0	0.364659	2	1	2.9607	2	1	4.66373
2	0	2.27907	2	0	5.19111	2	0	2.73559	2	1	1.91987		2	0	-1.32569	2	1	0.633672	2	0	2.73559	2	1	1.91987
2	0	3.34028	2	0	3.17158	2	1	1.4101	2	1	0.92311		2	1	-0.622505	2	1	6.52616	2	1	1.4101	2	1	0.92311
2	0	1.97297	2	0	1.71933	2	1	1.20255	2	1	2.83868		2	0	0.150697	2	1	0.945545	2	1	1.20255	2	1	2.83868
2	1	3.82362	2	0	2.27503	2	0	2.71363	2	1	4.02387		2	1	3.68241	2	1	1.13749	2	0	2.71363	2	1	4.02387
2	0	2.71291	2	0	3.72413	2	1	-1.22989	2	0	3.26211		2	1	1.22082	2	0	2.41516	2	1	-1.22989	2	0	3.26211
2	1	0.676086	2	1	3.75885	2	0	3.9685	2	1	2.65592		2	0	2.35323	2	0	2.38767	2	0	3.9685	2	1	2.65592
2	0	0.618476	2	0	4.94165	2	1	0.974857	2	0	4.51976		2	1	4.32605	2	0	-0.897694	2	1	0.974857	2	0	4.51976
2	1	1.09141	2	0	1.26271	2	0	2.66826	2	0	0.229844		2	1	3.04308	2	0	1.24028	2	0	2.66826	2	0	0.229844
2	0	0.89961	2	0	2.76165	2	0	2.07353	2	1	2.17213		2	0	0.543107	2	0	0.186417	2	0	2.07353	2	1	2.17213
2	1	2.61792	2	0	1.99775	2	1	0.821983	2	0	2.87699		2	0	0.167331	2	0	2.18216	2	1	0.821983	2	0	2.87699
2	1	1.5764	2	0	1.77242	2	1	1.26013	2	1	4.17767		2	0	-0.350174	2	1	1.74547	2	1	1.26013	2	1	4.17767
2	1	0.871238	2	0	5.21152	2	1	1.42804	2	1	1.47797		2	0	1.58803	2	0	1.3338	2	1	1.42804	2	1	1.47797
2	0	-0.264633	2	0	2.13042	2	1	1.46116	2	0	2.0136		2	1	1.51475	2	1	1.26366	2	1	1.46116	2	0	2.0136
2	0	0.528704	2	0	1.10803	2	1	0.610195	2	1	2.39782		2	0	0.827061	2	0	1.88363	2	1	0.610195	2	1	2.39782
2	0	2.97984	2	0	4.65315	2	0	1.01806	2	0	0.794546		2	0	-1.16257	2	1	3.42592	2	0	1.01806	2	0	0.794546
2	0	1.33966	2	0	3.20712	2	1	3.45951	2	0	3.25834		2	0	0.144178	2	1	1.85128	2	1	3.45951	2	0	3.25834
2	1	1.44591	2	1	3.65618	2	1	1.67429	2	0	1.75202		2	0	-2.55993	2	1	0.85361	2	1	1.67429	2	0	1.75202
2	1	1.21561	2	0	3.50166	2	0	1.30372	2	0	1.17601		2	0	-3.09336	2	0	0.654997	2	0	1.30372	2	0	1.17601
2	0	0.692324	2	0	2.12695	2	0	1.71028	2	1	2.56485		2	0	1.06009	2	0	1.64438	2	0	1.71028	2	1	2.56485
2	0	1.03026	2	0	1.16988	2	1	2.61404	2	1	2.3466		2	1	3.65544	2	1	2.46331	2	1	2.61404	2	1	2.3466
2	0	2.34609	2	0	3.67353	2	0	2.86403	2	1	1.93875		2	0	0.43619	2	0	0.712868	2	0	2.86403	2	1	1.93875
2	0	2.65861	2	0	0.228433	2	0	2.5338	2	0	2.73113		2	1	-4.48308	2	1	1.11166	2	0	2.5338	2	0	2.73113
2	1	2.11789	2	0	3.33931	2	0	1.97914	2	1	3.34102		2	1	1.77035	2	0	-1.39165	2	0	1.97914	2	1	3.34102
2	0	0.999421	2	0	2.2058	2	1	-1.07764	2	1	0.732041		2	1	0.863107	2	1	3.17497	2	1	-1.07764	2	1	0.732041
2	0	0.423767	2	0	2.89695	2	1	2.28821	2	1	4.87514		2	1	1.09363	2	0	2.24468	2	1	2.28821	2	1	4.87514
2	0	2.08952	2	0	4.79912	2	1	2.16705	2	1	3.70869		2	0	-1.90552	2	0	-0.589695	2	1	2.16705	2	1	3.70869
2	0	0.957025	2	0	3.95843	2	1	0.67198	2	0	2.86263		2	1	4.41919	2	0	0.901144	2	1	0.67198	2	0	2.86263
2	0	1.29584	2	0	1.59225	2	0	2.77131	2	0	0.813787		2	0	1.57186	2	1	2.21428	2	0	2.77131	2	0	0.813787
2	0	1.9457	2	0	2.25458	2	1	2.6888	2	1	2.29073		2	0	-2.38852	2	0	1.87365	2	1	2.6888	2	1	2.29073
2	0	0.666912	2	0	3.21487	2	0	0.913928	2	0	2.69325		2	0	-1.48691	2	0	0.356142	2	0	0.913928	2	0	2.69325
2	0	0.646824	2	1	1.39161	2	0	2.38683	2	0	2.93047		2	1	1.44084	2	1	2.18492	2	0	2.38683	2	0	2.93047
2	0	1.29995	2	1	1.82415	2	0	3.32821	2	0	1.67733		2	0	1.38608	2	1	1.05235	2	0	3.32821	2	0	1.67733
2	0	1.76627	2	1	2.13781	2	1	4.18798	2	1	1.36107		2	1	5.11855	2	1	1.11992	2	1	4.18798	2	1	1.36107
2	0	1.57065	2	0	2.50568	2	0	0.497001	2	1	3.82643		2	0	2.27661	2	0	0.733489	2	0	0.497001	2	1	3.82643
2	0	0.653615	2	1	0.971453	2	0	2.42316	2	1	3.13377		2	0	2.42134	2	0	0.961721	2	0	2.42316	2	1	3.13377
2	1	2.91323	2	0	1.55485	2	0	1.69224	2	1	2.4044		2	0	0.573965	2	1	3.902	2	0	1.69224	2	1	2.4044
2	1	2.08252	2	0	1.14685	2	1	1.43665	2	0	2.77101		2	1	2.71871	2	1	4.79278	2	1	1.43665	2	0	2.77101
2	0	2.15196	2	0	2.74103	2	1	1.13823	2	1	3.43736		2	0	1.70324	2	1	0.741737	2	1	1.13823	2	1	3.43736
2	0	2.69643	2	1	-1.19241	2	0	1.2743	2	1	2.01667		2	1	4.83769	2	1	4.43675	2	0	1.2743	2	1	2.01667
2	0	-0.309161	2	0	3.72091	2	1	2.23488	2	1	1.56021		2	1	-0.140702	2	1	2.57274	2	1	2.23488	2	1	1.56021
2	1	1.41946	2	0	4.05633	2	0	1.33357	2	1	2.59161		2	1	2.57001	2	0	1.55549	2	0	1.33357	2	1	2.59161
2	0	1.30799	2	0	1.24086	2	1	-0.331309	2	1	4.56589		2	1	0.983066	2	0	-0.697723	2	1	-0.331309	2	1	4.56589
2	1	0.776027	2	0	2.27833	2	0	3.23769	2	0	1.44119		2	0	-0.798638	2	0	-0.887584	2	0	3.23769	2	0	1.44119
2	1	0.243093	2	0	1.5835	2	1	1.69539	2	0	2.47607		2	1	0.421018	2	1	0.408033	2	1	1.69539	2	0	2.47607
2	0	1.80944	2	1	2.52259	2	0	2.7605	2	0	1.96446		2	0	1.1261	2	0	2.46265	2	0	2.7605	2	0	1.96446
2	0	2.67427	2	0	2.24327	2	0	3.15093	2	1	3.19043		2	1	1.52588	2	0	0.628568	2	0	3.15093	2	1	3.19043
2	1	3.16578	2	1	2.58591	2	0	0.981564	2	0	1.97279		2	0	-2.28133	2	1	3.67611	2	0	0.981564	2	0	1.97279
2	0	0.264992	2	0	3.12069	2	1	1.43416	2	0	2.02006		2	0	1.02749	2	0	2.06989	2	1	1.43416	2	0	2.02006
2	0	2.45325	2	0	0.529441	2	0	-0.827626	2	1	1.8811		2	1	2.24877	2	1	0.249632	2	0	-0.827626	2	1	1.8811
2	0	1.91031	2	1	1.64704	2	1	1.59224	2	1	4.04964		2	0	-1.0452	2	0	1.574	2	1	1.59224	2	1	4.04964
2	0	0.66905	2	1	2.88395	2	1	-0.555114	2	0	2.93612		2	0	1.11007	2	0	1.10412	2	1	-0.555114	2	0	2.93612
2	0	2.70646	2	0	1.08899	2	0	0.948403	2	0	2.48653		2	1	0.65698	2	1	-0.0047946	2	0	0.948403	2	0	2.48653
2	0	1.28957	2	0	1.11042	2	1	2.86627	2	1	-0.20364		2	0	2.25375	2	1	2.05309	2	1	2.86627	2	1	-0.20364
2	0	1.97553	2	1	3.4032	2	0	0.436651	2	1	0.590325		2	1	4.15694	2	0	-0.555863	2	0	0.436651	2	1	0.590325
2	1	4.37744	2	0	3.61561	2	0	1.06452	2	1	3.53321		2	0	1.17237	2	0	0.515507	2	0	1.06452	2	1	3.53321
2	0	3.15585	2	0	3.22363	2	0	0.021099	2	0	-0.0791122		2	0	1.07249	2	0	1.32822	2	0	0.021099	2	0	-0.0791122
2	1	1.84847	2	0	0.908856	2	1	1.87144	2	1	3.31404		2	0	1.61742	2	0	-0.0352461	2	1	1.87144	2	1	3.31404
2	0	2.38546	2	0	0.32617	2	1	2.29832	2	1	3.2868		2	0	0.109059	2	0	0.836083	2	1	2.29832	2	1	3.2868
2	0	-1.32944	2	0	0.535768	2	0	3.22982	2	0	3.94912		2	1	1.93214	2	1	2.30615	2	0	3.22982	2	0	3.94912
2	0	1.66809	2	1	0.670835	2	0	0.632245	2	0	3.51138		2	0	-0.784816	2	0	0.485869	2	0	0.632245	2	0	3.51138
2	0	2.19698	2	1	3.01374	2	1	1.81772	2	1	1.45499		2	0	1.2217	2	0	-0.403746	2	1	1.81772	2	1	1.45499
2	0	2.08647	2	0	4.77716	2	0	2.55407	2	0	2.38861		2	0	1.17241	2	1	4.48075	2	0	2.55407	2	0	2.38861
2	1	-0.261039	2	0	3.60433	2	1	1.01881	2	1	1.83696		2	1	0.381039	2	1	3.97768	2	1	1.01881	2	1	1.83696
2	0	0.782933	2	1	1.69778	2	0	1.32012	2	1	-0.257563		2	1	1.88331	2	0	1.04712	2	0	1.32012	2	1	-0.257563
2	0	1.0427	2	0	3.874	2	0	1.19151	2	1	2.21381		2	0	0.951456	2	0	-0.525524	2	0	1.19151	2	1	2.21381
2	0	0.589602	2	0	1.17298	2	1	1.69518	2	0	2.73031		2	0	0.823792	2	0	1.22584	2	1	1.69518	2	0	2.73031
2	0	-0.173695	2	0	5.16664	2	0	1.70048	2	0	3.72779		2	0	1.38869	2	0	0.429168	2	0	1.70048	2	0	3.72779
2	1	1.95681	2	0	1.92796	2	0	2.23003	2	0	1.65788		2	0	-2.19315	2	1	0.902625	2	0	2.23003	2	0	1.65788
2	0	0.199287	2	1	1.83341	2	0	1.62354	2	1	0.869768		2	0	0.658502	2	1	1.84489	2	0	1.62354	2	1	0.869768
2	1	1.46624	2	1	4.22512	2	1	2.30017	2	1	3.91901		2	1	0.867553	2	0	-0.950415	2	1	2.30017	2	1	3.91901
2	0	2.59489	2	1	4.11814	2	0	1.375	2	1	1.48742		2	0	0.787872	2	0	0.531261	2	0	1.375	2	1	1.48742
2	0	3.00742	2	0	1.12255	2	0	1.7995	2	0	2.13455		2	1	-1.67964	2	0	-0.37056	2	0	1.7995	2	0	2.13455
2	1	1.36842	2	0	-0.0150326	2	0	1.80939	2	0	1.32408		2	1	2.02154	2	0	1.65627	2	0	1.80939	2	0	1.32408
2	0	1.07633	2	0	4.68108	2	0	3.26997	2	1	3.54527		2	1	1.24076	2	0	1.41693	2	0	3.26997	2	1	3.54527
2	0	2.15865	2	1	4.20813	2	1	2.53387	2	1	2.63522		2	0	1.93665	2	1	2.4482	2	1	2.53387	2	1	2.63522
2	0	-0.1917	2	1	1.91533	2	0	0.312891	2	1	2.13255		2	1	0.937446	2	0	1.7866	2	0	0.312891	2	1	2.13255
2	1	-0.211259	2	0	1.03588	2	0	0.976004	2	1	3.6484		2	1	2.30982	2	0	1.77064	2	0	0.976004	2	1	3.6484
2	0	1.74705	2	0	1.70278	2	1	3.04347	2	1	3.65527		2	0	-1.18279	2	0	2.04561	2	1	3.04347	2	1	3.65527
2	0	2.18122	2	1	3.9372	2	0	1.05854	2	1	1.89889		2	0	1.99851	2	0	0.903724	2	0	1.05854	2	1	1.89889
2	0	0.758878	2	1	0.351783	2	0	1.63412	2	1	2.3281		2	0	2.13421	2	0	-3.43762	2	0	1.63412	2	1	2.3281
2	0	0.918612	2	0	1.11232	2	1	0.909498	2	1	1.70575		2	0	0.373811	2	0	2.14074	2	1	0.909498	2	1	1.70575
2	0	-0.0697237	2	1	1.15665	2	1	0.247255	2	1	-0.305318		2	0	0.603175	2	0	-2.79043	2	1	0.247255	2	1	-0.305318
2	0	1.88993	2	0	2.52847	2	0	1.23139	2	1	1.14798		2	0	-0.877861	2	0	0.962037	2	0	1.23139	2	1	1.14798
2	1	1.46432	2	1	2.00876	2	1	-0.924889	2	0	1.77283		2	0	2.30799	2	0	0.971776	2	1	-0.924889	2	0	1.77283
2	0	1.66692	2	0	1.51888	2	0	0.0594086	2	1	1.67628		2	0	0.126057	2	0	-0.244509	2	0	0.0594086	2	1	1.67628
2	0	2.1947	2	0	1.48662	2	1	1.75357	2	0	3.86607		2	0	0.389499	2	1	1.99159	2	1	1.75357	2	0	3.86607
2	0	2.19157	2	0	2.86514	2	1	0.175904	2	0	1.25883		2	1	-0.0851788	2	0	1.37142	2	1	0.175904	2	0	1.25883
2	0	2.66253	2	1	3.88423	2	1	3.03032	2	0	4.32025		2	0	-0.503376	2	0	1.66612	2	1	3.03032	2	0	4.32025
2	0	-0.5396	2	1	3.44345	2	1	2.105	2	0	1.60996		2	0	1.20428	2	1	2.29689	2	1	2.105	2	0	1.60996
2	0	0.666371	2	0	3.95596	2	0	1.57057	2	1	1.48867		2	0	1.7975	2	1	4.4218	2	0	1.57057	2	1	1.48867
2	1	2.01409	2	0	0.616923	2	1	0.227002	2	1	1.38793		2	0	0.992424	2	1	1.55075	2	1	0.227002	2	1	1.38793
2	1	3.4331	2	0	3.31807	2	0	-0.282812	2	1	4.89974		2	0	2.00169	2	1	0.794141	2	0	-0.282812	2	1	4.89974
2	0	2.41475	2	0	3.16793	2	1	2.39756	2	0	3.57203		2	0	0.16776	2	0	0.108526	2	1	2.39756	2	0	3.57203
2	1	0.91721	2	1	3.55045	2	0	2.52022	2	1	2.03847		2	1	4.27248	2	0	2.1775	2	0	2.52022	2	1	2.03847
2	1	4.5367	2	1	3.39787	2	0	1.19646	2	0	3.47747		2	1	1.95081	2	0	0.916091	2	0	1.19646	2	0	3.47747
2	0	0.851387	2	0	3.16964	2	0	0.693355	2	1	1.98658		2	0	-2.14722	2	0	-0.550665	2	0	0.693355	2	1	1.98658
2	0	1.67273	2	1	2.08646	2	0	-0.0524064	2	0	2.38106		2	0	1.14875	2	1	1.46265	2	0	-0.0524064	2	0	2.38106
2	1	2.91573	2	1	2.03993	2	1	3.38818	2	1	2.18398		2	0	0.195553	2	1	2.64243	2	1	3.38818	2	1	2.18398
2	0	2.29297	2	0	1.20908	2	0	0.58491	2	1	1.34962		2	1	4.19298	2	1	3.10893	2	0	0.58491	2	1	1.34962
2	0	1.37072	2	1	3.3914	2	1	0.963462	2	1	3.43789		2	1	1.94869	2	0	2.18826	2	1	0.963462	2	1	3.43789
2	0	0.137453	2	1	2.48333	2	1	2.05766	2	1	1.91347		2	1	0.132498	2	0	1.79617	2	1	2.05766	2	1	1.91347
2	0	0.236865	2	1	4.18681	2	0	-0.179968	2	1	1.97891		2	0	-0.57365	2	1	3.49508	2	0	-0.179968	2	1	1.97891
2	0	3.7756	2	0	1.50461	2	1	0.808691	2	0	3.63812		2	0	0.475168	2	0	1.05661	2	1	0.808691	2	0	3.63812
2	1	2.22893	2	0	1.57186	2	1	0.938997	2	0	0.785389		2	1	0.618866	2	1	0.727326	2	1	0.938997	2	0	0.785389
2	0	-0.759603	2	0	3.20318	2	1	-1.23219	2	1	3.67339		2	0	-2.01584	2	1	3.32404	2	1	-1.23219	2	1	3.67339
2	0	0.40654	2	0	2.16119	2	0	1.18239	2	1	1.953		2	0	1.96524	2	0	2.26105	2	0	1.18239	2	1	1.953
2	0	2.84079	2	0	1.37808	2	1	0.579159	2	1	2.88217		2	0	0.452587	2	1	1.37087	2	1	0.579159	2	1	2.88217
2	1	1.01364	2	0	3.83553	2	0	0.212981	2	0	3.46295		2	1	2.50711	2	1	2.49361	2	0	0.212981	2	0	3.46295
2	0	1.59731	2	1	3.24718	2	0	3.89431	2	1	2.52614		2	0	0.990856	2	0	0.468698	2	0	3.89431	2	1	2.52614
2	0	2.10415	2	0	3.48108	2	1	2.22729	2	1	2.99937		2	1	1.8391	2	0	0.195687	2	1	2.22729	2	1	2.99937
2	0	0.377197	2	0	0.739798	2	0	2.19394	2	1	2.69544		2	0	-1.60141	2	1	2.69182	2	0	2.19394	2	1	2.69544
2	0	2.62519	2	1	1.77459	2	0	1.38469	2	0	0.914017		2	1	4.05032	2	1	3.09794	2	0	1.38469	2	0	0.914017
2	0	1.6526	2	0	2.53478	2	1	0.228214	2	0	0.881883		2	1	0.50121	2	0	1.05121	2	1	0.228214	2	0	0.881883
2	1	3.02474	2	0	1.58337	2	1	2.38408	2	0	3.48		2	1	2.12963	2	1	1.01335	2	1	2.38408	2	0	3.48
2	0	1.70053	2	0	2.4566	2	1	1.58361	2	1	3.85499		2	1	-1.33115	2	0	-1.50095	2	1	1.58361	2	1	3.85499
2	1	2.25951	2	1	3.19111	2	1	2.42211	2	1	2.684		2	0	0.864955	2	0	-0.0400653	2	1	2.42211	2	1	2.684
2	0	0.405066	2	1	3.32547	2	0	3.07142	2	0	3.44618		2	1	-0.960343	2	1	3.67466	2	0	3.07142	2	0	3.44618
2	0	-0.283105	2	0	3.35386	2	0	2.40625	2	1	1.8023		2	0	-1.05875	2	1	0.925119	2	0	2.40625	2	1	1.8023
2	0	1.25305	2	1	2.61527	2	1	2.66352	2	0	1.13546		2	0	1.24987	2	1	5.73936	2	1	2.66352	2	0	1.13546
2	0	0.499452	2	0	3.43778	2	1	3.26462	2	1	3.87222		2	0	0.945925	2	0	2.10432	2	1	3.26462	2	1	3.87222
2	0	0.155832	2	1	3.35547	2	1	1.45347	2	0	0.295744		2	0	0.505652	2	0	1.97946	2	1	1.45347	2	0	0.295744
2	0	2.05588	2	1	4.0998	2	0	2.28796	2	0	2.40574		2	0	0.312844	2	0	-0.70165	2	0	2.28796	2	0	2.40574
2	0	1.63061	2	0	0.352644	2	1	-0.310227	2	1	2.04752		2	1	-2.22663	2	0	1.06727	2	1	-0.310227	2	1	2.04752
2	0	0.643001	2	0	2.84522	2	1	-0.805218	2	1	2.4538		2	1	1.85348	2	0	1.8548	2	1	-0.805218	2	1	2.4538
2	0	0.950248	2	1	3.67372	2	0	0.408055	2	1	1.11087		2	0	2.461	2	1	2.60889	2	0	0.408055	2	1	1.11087
2	0	2.65451	2	0	2.762	2	1	3.55422	2	1	3.13077		2	0	0.715655	2	1	3.83235	2	1	3.55422	2	1	3.13077
2	1	-0.785602	2	0	1.71623	2	1	1.94645	2	1	3.81203		2	0	1.55434	2	1	1.14134	2	1	1.94645	2	1	3.81203
2	0	-0.610806	2	0	0.697389	2	0	-0.144636	2	0	4.76765		2	0	0.914585	2	1	5.56996	2	0	-0.144636	2	0	4.76765
2	1	-0.00617012	2	1	1.88609	2	0	1.53981	2	1	1.90339		2	0	-0.162335	2	1	4.0304	2	0	1.53981	2	1	1.90339
2	0	1.87971	2	0	2.79998	2	1	1.55037	2	1	2.97098		2	1	4.23251	2	1	3.62033	2	1	1.55037	2	1	2.97098
2	0	-0.542306	2	0	2.27244	2	0	1.28427	2	1	2.41499		2	1	1.57763	2	0	-2.63691	2	0	1.28427	2	1	2.41499
2	0	4.33595	2	1	3.87466	2	0	1.3164	2	1	3.27911		2	0	-2.8939	2	1	1.79986	2	0	1.3164	2	1	3.27911
2	1	0.395893	2	0	3.17043	2	0	0.909373	2	0	2.6185		2	0	0.848018	2	1	1.55761	2	0	0.909373	2	0	2.6185
2	0	1.18627	2	0	1.0847	2	0	2.30154	2	1	2.2906		2	0	0.198877	2	1	2.6222	2	0	2.30154	2	1	2.2906
2	1	-0.33286	2	1	2.54662	2	1	2.25889	2	0	1.16495		2	0	2.2129	2	0	2.08501	2	1	2.25889	2	0	1.16495
2	1	3.92419	2	0	3.30693	2	1	3.76529	2	1	4.52321		2	0	-0.334206	2	0	1.29209	2	1	3.76529	2	1	4.52321
2	0	2.70178	2	0	1.30771	2	1	1.39253	2	1	3.78599		2	0	1.82165	2	0	1.81254	2	1	1.39253	2	1	3.78599
2	0	2.13329	2	1	1.1291	2	0	1.07898	2	0	1.81076		2	0	2.09591	2	0	0.279332	2	0	1.07898	2	0	1.81076
2	0	1.45862	2	0	1.68273	2	1	0.44042	2	0	1.9806		2	0	2.38511	2	0	1.91867	2	1	0.44042	2	0	1.9806
2	0	3.2436	2	1	4.97137	2	0	0.475844	2	0	3.35702		2	0	1.90088	2	0	1.99375	2	0	0.475844	2	0	3.35702
2	0	3.31664	2	1	1.87472	2	1	1.14935	2	1	3.03356		2	0	1.39243	2	1	5.00279	2	1	1.14935	2	1	3.03356
2	0	-0.139106	2	0	1.80765	2	0	0.797969	2	1	4.21151		2	0	-3.18266	2	1	2.27926	2	0	0.797969	2	1	4.21151
2	1	4.44838	2	0	3.25574	2	1	0.352629	2	1	2.81085		2	0	-0.637727	2	1	2.69659	2	1	0.352629	2	1	2.81085
2	1	2.28321	2	1	2.6785	2	0	-0.162196	2	0	3.7532		2	0	1.13906	2	0	0.900541	2	0	-0.162196	2	0	3.7532
2	1	0.845597	2	0	2.13909	2	1	1.99857	2	1	2.36549		2	0	0.25651	2	0	2.46171	2	1	1.99857	2	1	2.36549
2	0	2.31934	2	1	2.65929	2	0	0.214305	2	0	2.04298		2	1	2.18821	2	0	1.79584	2	0	0.214305	2	0	2.04298
2	0	2.44005	2	0	2.70358	2	0	1.40695	2	0	3.22605		2	1	3.65009	2	0	2.16165	2	0	1.40695	2	0	3.22605
2	0	-0.0773165	2	1	3.64009	2	1	1.19962	2	1	2.98243		2	1	0.243429	2	0	2.22785	2	1	1.19962	2	1	2.98243
2	0	0.126962	2	0	3.44871	2	0	1.62362	2	0	2.58808		2	1	4.97521	2	0	1.38029	2	0	1.62362	2	0	2.58808
2	0	2.25355	2	1	4.32401	2	0	-0.466725	2	1	2.39367		2	0	-1.39433	2	0	1.29748	2	0	-0.466725	2	1	2.39367
2	0	0.91545	2	1	4.11107	2	0	1.54276	2	1	1.10426		2	1	3.35091	2	0	0.897917	2	0	1.54276	2	1	1.10426
2	0	0.971907	2	1	4.18496	2	0	1.80097	2	1	4.69177		2	0	2.03355	2	0	0.96222	2	0	1.80097	2	1	4.69177
2	0	0.309024	2	0	3.50892	2	0	-0.58085	2	1	1.61279		2	1	2.79357	2	1	1.94909	2	0	-0.58085	2	1	1.61279
2	1	0.431439	2	0	1.58233	2	0	1.69087	2	1	0.117746		2	0	2.1979	2	1	4.94683	2	0	1.69087	2	1	0.117746
2	0	0.704803	2	1	1.68564	2	0	3.62116	2	1	3.09719		2	0	-0.0122112	2	0	1.81647	2	0	3.62116	2	1	3.09719
2	0	2.21649	2	0	-0.102423	2	0	-1.47863	2	0	5.90793		2	0	-1.41594	2	1	5.20359	2	0	-1.47863	2	0	5.90793
2	0	-0.0091063	2	0	3.50945	2	1	1.53676	2	0	3.47239		2	1	1.29684	2	0	0.886702	2	1	1.53676	2	0	3.47239
2	0	2.05034	2	0	3.46423	2	1	4.04997	2	1	1.76271		2	0	1.95565	2	1	3.80993	2	1	4.04997	2	1	1.76271
2	1	3.57195	2	0	4.28687	2	0	1.36665	2	0	2.83908		2	1	1.31873	2	0	1.47605	2	0	1.36665	2	0	2.83908
2	0	1.57891	2	0	3.55034	2	1	-0.0703345	2	1	2.25511		2	1	1.31285	2	1	2.41383	2	1	-0.0703345	2	1	2.25511
2	0	0.348907	2	0	3.65472	2	1	0.863522	2	1	1.36277		2	1	1.14801	2	1	3.10081	2	1	0.863522	2	1	1.36277
2	0	1.71041	2	0	1.10737	2	1	4.15193	2	1	3.26144		2	1	5.0603	2	1	0.00970878	2	1	4.15193	2	1	3.26144
2	0	0.04015	2	1	3.37449	2	1	0.490112	2	1	4.02308		2	0	1.86822	2	0	1.12071	2	1	0.490112	2	1	4.02308
2	0	1.37097	2	0	2.65713	2	0	1.79504	2	1	3.63817		2	0	1.2047	2	0	0.975607	2	0	1.79504	2	1	3.63817
2	1	1.95331	2	1	2.02415	2	1	-0.487224	2	1	1.06952		2	0	-0.992467	2	0	1.38574	2	1	-0.487224	2	1	1.06952
2	0	3.63282	2	0	4.22222	2	1	2.48771	2	0	3.02406		2	0	1.42963	2	0	2.13044	2	1	2.48771	2	0	3.02406
2	0	1.52705	2	0	2.64105	2	0	-0.684815	2	0	3.02136		2	0	2.46505	2	1	1.68829	2	0	-0.684815	2	0	3.02136
2	0	2.99505	2	0	1.20281	2	0	0.673937	2	0	1.6548		2	1	-0.413957	2	0	-2.5475	2	0	0.673937	2	0	1.6548
2	1	1.12532	2	0	0.885661	2	0	-0.249361	2	1	3.02111		2	1	1.02699	2	1	3.2146	2	0	-0.249361	2	1	3.02111
2	0	-0.0513531	2	0	2.38542	2	1	1.96072	2	1	3.82157		2	0	2.04987	2	0	0.193814	2	1	1.96072	2	1	3.82157
2	0	2.0941	2	0	1.09237	2	0	2.80203	2	1	1.15784		2	0	0.0494709	2	1	-1.97381	2	0	2.80203	2	1	1.15784
2	0	2.34399	2	0	-0.330908	2	0	0.938028	2	0	3.97648		2	0	0.757998	2	1	1.15523	2	0	0.938028	2	0	3.97648
2	0	1.74874	2	1	1.38476	2	1	1.00504	2	1	5.22875		2	1	2.87805	2	0	0.872014	2	1	1.00504	2	1	5.22875
2	0	1.54415	2	1	3.37727	2	0	3.16015	2	0	2.11876		2	0	1.99759	2	1	1.67375	2	0	3.16015	2	0	2.11876
2	0	3.07918	2	1	2.91434	2	0	1.42611	2	1	3.73992		2	1	3.87456	2	1	1.15902	2	0	1.42611	2	1	3.73992
2	0	1.06407	2	0	2.57512	2	0	1.19579	2	0	1.82696		2	1	1.14381	2	1	2.16565	2	0	1.19579	2	0	1.82696
2	0	1.37228	2	1	1.3206	2	0	0.308467	2	0	2.22521		2	0	-0.815499	2	1	-2.02341	2	0	0.308467	2	0	2.22521
2	0	0.450211	2	0	1.66772	2	0	0.409516	2	0	-0.73634		2	0	-1.46257	2	1	4.16856	2	0	0.409516	2	0	-0.73634
2	0	1.29041	2	0	1.40477	2	1	1.77173	2	1	3.02767		2	0	-0.501691	2	1	0.899281	2	1	1.77173	2	1	3.02767
2	0	0.473741	2	0	3.90453	2	1	3.00844	2	0	4.39353		2	1	0.86587	2	0	1.34275	2	1	3.00844	2	0	4.39353
2	0	2.0588	2	0	3.98497	2	1	1.70694	2	1	1.15802		2	1	2.79456	2	1	3.15189	2	1	1.70694	2	1	1.15802
2	0	3.95088	2	0	1.8348	2	1	1.41475	2	1	4.78263		2	0	1.2708	2	0	1.44553	2	1	1.41475	2	1	4.78263
2	0	2.13399	2	1	2.99385	2	1	0.19438	2	1	2.94909		2	0	1.63081	2	0	0.425367	2	1	0.19438	2	1	2.94909
2	0	1.13246	2	0	3.00852	2	0	0.302069	2	1	1.52187		2	1	2.59177	2	1	2.16734	2	0	0.302069	2	1	1.52187
2	0	0.778347	2	0	2.26012	2	0	2.08579	2	1	2.93667		2	0	0.442129	2	1	5.43409	2	0	2.08579	2	1	2.93667
2	0	2.01594	2	0	2.75225	2	1	4.15164	2	0	3.16226		2	0	-0.298374	2	0	1.58116	2	1	4.15164	2	0	3.16226
2	0	1.94294	2	0	1.38049	2	1	0.726483	2	0	1.51623		2	1	0.728234	2	0	1.87891	2	1	0.726483	2	0	1.51623
2	1	1.85758	2	0	1.57943	2	0	0.393055	2	1	2.84258		2	1	2.21931	2	0	1.85455	2	0	0.393055	2	1	2.84258
2	1	1.58	2	0	2.20317	2	0	-0.441218	2	0	0.688457		2	1	-0.223405	2	0	-0.0539783	2	0	-0.441218	2	0	0.688457
2	1	0.474334	2	1	5.43195	2	1	2.00586	2	1	1.6627		2	0	1.34525	2	1	1.75785	2	1	2.00586	2	1	1.6627
2	0	-0.863459	2	0	2.38751	2	0	0.915952	2	0	3.07916		2	0	2.20175	2	0	0.96565	2	0	0.915952	2	0	3.07916
2	0	2.70287	2	0	3.90755	2	1	2.80255	2	0	1.099		2	1	1.14742	2	0	-0.358425	2	1	2.80255	2	0	1.099
2	1	2.11336	2	0	1.70341	2	0	-0.280324	2	0	3.16542		2	0	1.67615	2	1	1.16569	2	0	-0.280324	2	0	3.16542
2	0	-1.5449	2	1	2.9282	2	1	3.71343	2	1	1.39153		2	1	-0.0864666	2	0	1.85439	2	1	3.71343	2	1	1.39153
2	1	1.13295	2	0	1.7984	2	0	2.47257	2	0	5.88576		2	0	0.726986	2	1	5.31985	2	0	2.47257	2	0	5.88576
2	0	1.47883	2	0	2.08774	2	1	2.05503	2	1	2.06972		2	0	0.875812	2	1	0.792471	2	1	2.05503	2	1	2.06972
2	0	2.48546	2	0	1.5399	2	1	0.755837	2	1	2.6414		2	1	1.9223	2	0	1.12852	2	1	0.755837	2	1	2.6414
2	0	2.37737	2	1	-0.710516	2	0	1.89962	2	1	0.441467		2	1	-0.0570282	2	0	-0.694908	2	0	1.89962	2	1	0.441467
2	0	3.45795	2	0	1.8	2	0	-0.134939	2	0	3.75158		2	0	0.0897463	2	0	1.34132	2	0	-0.134939	2	0	3.75158
2	1	3.24776	2	0	2.33696	2	0	0.144783	2	0	1.88461		2	0	0.40485	2	0	0.572918	2	0	0.144783	2	0	1.88461
2	0	2.25813	2	0	3.8993	2	0	0.839577	2	0	5.18413		2	0	0.826165	2	0	0.247351	2	0	0.839577	2	0	5.18413
2	0	-0.954069	2	0	5.42962	2	0	4.91955	2	1	3.48241		2	1	1.95035	2	0	0.535531	2	0	4.91955	2	1	3.48241
2	0	0.586972	2	0	1.29101	2	1	2.19857	2	1	3.78318		2	1	2.46497	2	1	3.47343	2	1	2.19857	2	1	3.78318
2	0	2.21098	2	1	4.96703	2	0	-0.198046	2	1	2.01694		2	0	0.853977	2	1	2.8069	2	0	-0.198046	2	1	2.01694
2	1	1.27142	2	0	1.96193	2	1	-0.744288	2	0	4.37919		2	1	-2.2139	2	1	1.83518	2	1	-0.744288	2	0	4.37919
2	0	2.91151	2	1	2.18889	2	0	0.348859	2	0	2.8936		2	0	0.544316	2	0	2.45278	2	0	0.348859	2	0	2.8936
2	0	0.860619	2	0	2.97381	2	1	1.67729	2	1	2.90987		2	0	-0.949498	2	1	5.21012	2	1	1.67729	2	1	2.90987
2	0	4.65692	2	0	1.6151	2	0	2.26354	2	0	1.81007		2	0	2.37376	2	0	0.757469	2	0	2.26354	2	0	1.81007
2	0	1.55903	2	1	1.8096	2	1	1.84675	2	0	2.26245		2	1	2.42146	2	1	3.99901	2	1	1.84675	2	0	2.26245
2	0	1.39362	2	0	2.64031	2	1	0.38743	2	1	0.509995		2	0	1.83595	2	0	1.31466	2	1	0.38743	2	1	0.509995
2	1	0.162297	2	0	0.701897	2	1	0.279268	2	1	0.969399		2	1	-0.186842	2	0	1.26585	2	1	0.279268	2	1	0.969399
2	0	-0.457723	2	1	-1.0965	2	0	2.12141	2	0	2.30637		2	1	2.80615	2	0	1.88084	2	0	2.12141	2	0	2.30637
2	1	1.72305	2	1	2.04592	2	1	1.30346	2	0	1.87317		2	0	0.732158	2	0	2.02928	2	1	1.30346	2	0	1.87317
2	0	3.8217	2	0	3.37868	2	0	1.51041	2	0	1.54045		2	0	1.62773	2	0	1.53365	2	0	1.51041	2	0	1.54045
2	1	-0.339047	2	0	0.89059	2	1	1.21168	2	1	5.2553		2	0	0.163689	2	0	1.28508	2	1	1.21168	2	1	5.2553
2	0	-0.591942	2	0	3.14732	2	1	5.18805	2	1	1.78897		2	0	0.769036	2	0	1.08597	2	1	5.18805	2	1	1.78897
2	0	3.63582	2	1	3.2449	2	1	5.22975	2	0	1.17524		2	1	0.303616	2	0	0.838425	2	1	5.22975	2	0	1.17524
2	0	1.86786	2	1	2.85564	2	1	-0.68147	2	0	2.4268		2	1	2.22668	2	0	1.16712	2	1	-0.68147	2	0	2.4268
2	0	1.2973	2	0	2.00667	2	0	1.3613	2	1	3.83891		2	0	1.39707	2	1	4.66863	2	0	1.3613	2	1	3.83891
2	1	4.70954	2	0	3.80133	2	1	2.19142	2	1	-1.08335		2	0	1.26535	2	0	2.17596	2	1	2.19142	2	1	-1.08335
2	1	1.00197	2	1	3.26688	2	0	2.35239	2	1	3.09693		2	0	0.921018	2	0	2.21555	2	0	2.35239	2	1	3.09693
2	0	0.473358	2	1	1.08933	2	0	0.884969	2	0	3.62668		2	0	-0.942241	2	1	2.88629	2	0	0.884969	2	0	3.62668
2	0	0.681085	2	1	1.86916	2	0	1.96228	2	1	2.8705		2	1	3.16482	2	1	-0.316639	2	0	1.96228	2	1	2.8705
2	0	0.250684	2	0	3.06216	2	0	-0.500197	2	0	2.10467		2	1	1.72318	2	0	2.06988	2	0	-0.500197	2	0	2.10467
2	0	1.84152	2	1	4.26602	2	1	3.38397	2	1	2.61788		2	0	0.45741	2	0	1.40648	2	1	3.38397	2	1	2.61788
2	0	2.6846	2	0	0.641025	2	1	2.0149	2	0	1.90136		2	0	1.7754	2	0	2.21245	2	1	2.0149	2	0	1.90136
2	0	2.97174	2	0	1.94698	2	1	1.14176	2	1	-0.469002		2	1	1.90393	2	1	4.55739	2	1	1.14176	2	1	-0.469002
2	0	2.74258	2	1	1.76833	2	1	2.35543	2	1	0.812728		2	1	5.2777	2	1	2.956	2	1	2.35543	2	1	0.812728
2	0	1.15668	2	0	3.6577	2	0	2.87072	2	1	1.18057		2	0	2.00756	2	0	1.54921	2	0	2.87072	2	1	1.18057
2	0	2.67377	2	1	2.1364	2	1	1.6652	2	0	1.83523		2	1	0.0966713	2	1	3.3546	2	1	1.6652	2	0	1.83523
2	0	0.989983	2	1	1.5791	2	0	1.51457	2	0	2.1716		2	1	2.47329	2	0	1.56826	2	0	1.51457	2	0	2.1716
2	0	3.27336	2	1	2.60763	2	1	1.80872	2	0	3.90758		2	1	-0.534351	2	1	0.576166	2	1	1.80872	2	0	3.90758
2	1	1.31958	2	1	0.0476243	2	1	-0.119693	2	1	2.82712		2	0	1.18922	2	1	2.62938	2	1	-0.119693	2	1	2.82712
2	0	1.82558	2	1	1.53754	2	0	-0.316113	2	1	2.03179		2	1	0.145645	2	1	5.04913	2	0	-0.316113	2	1	2.03179
2	1	1.37578	2	0	1.27249	2	1	1.59437	2	1	1.57892		2	0	2.48046	2	1	1.4574	2	1	1.59437	2	1	1.57892
2	0	0.231308	2	0	1.87968	2	1	0.0503496	2	0	2.39452		2	0	0.515513	2	1	6.28196	2	1	0.0503496	2	0	2.39452
2	0	2.00373	2	1	3.40229	2	1	2.1712	2	0	2.94007		2	1	5.92123	2	1	4.42531	2	1	2.1712	2	0	2.94007
2	0	2.44219	2	0	3.47857	2	0	0.848723	2	1	1.48425		2	1	1.02826	2	0	-0.0687667	2	0	0.848723	2	1	1.48425
2	0	1.19928	2	1	3.40237	2	0	0.184188	2	1	3.0663		2	1	1.67133	2	1	2.64761	2	0	0.184188	2	1	3.0663
2	1	0.305495	2	0	2.13225	2	0	-0.695883	2	0	2.16166		2	1	1.38456	2	0	2.13565	2	0	-0.695883	2	0	2.16166
2	0	-1.05588	2	0	2.47738	2	0	-0.331626	2	0	1.65103		2	0	-0.911454	2	0	0.899954	2	0	-0.331626	2	0	1.65103
2	0	1.30918	2	1	1.07782	2	0	0.450105	2	1	3.07674		2	0	-1.60672	2	0	-3.23906	2	0	0.450105	2	1	3.07674
2	0	1.21997	2	0	2.98818	2	0	2.36737	2	0	0.709305		2	1	2.00844	2	1	2.843	2	0	2.36737	2	0	0.709305
2	0	1.64747	2	0	3.06526	2	0	0.0224164	2	0	2.46785		2	0	-0.516632	2	0	1.81532	2	0	0.0224164	2	0	2.46785
2	0	0.795754	2	0	3.42363	2	0	3.01792	2	0	0.392223		2	1	1.33479	2	0	1.01781	2	0	3.01792	2	0	0.392223
2	1	0.328664	2	0	0.747097	2	1	1.89624	2	1	2.71957		2	0	1.73008	2	0	0.0325375	2	1	1.89624	2	1	2.71957
2	0	-0.311308	2	0	4.35719	2	1	1.48556	2	1	3.2498		2	1	-0.987434	2	0	0.529584	2	1	1.48556	2	1	3.2498
2	0	3.75924	2	0	1.09133	2	1	3.43028	2	0	4.2867		2	1	3.11336	2	1	5.42801	2	1	3.43028	2	0	4.2867
2	0	1.23737	2	0	3.74026	2	0	1.11479	2	0	1.81819		2	1	-0.138624	2	0	0.582998	2	0	1.11479	2	0	1.81819
2	1	3.4555	2	0	2.89388	2	1	2.25002	2	0	3.67503		2	1	-1.42287	2	1	0.83778	2	1	2.25002	2	0	3.67503
2	0	1.14736	2	0	2.83428	2	1	2.02192	2	0	2.47862		2	0	1.43557	2	0	1.41457	2	1	2.02192	2	0	2.47862
2	0	1.12429	2	0	1.94101	2	1	-1.06061	2	1	2.92706		2	1	0.0690696	2	1	3.59033	2	1	-1.06061	2	1	2.92706
2	1	2.88283	2	0	3.27961	2	1	1.50528	2	1	2.62393		2	1	2.57572	2	0	1.72804	2	1	1.50528	2	1	2.62393
2	0	-0.960021	2	0	0.160381	2	1	2.99654	2	1	3.08521		2	0	1.69255	2	1	4.72857	2	1	2.99654	2	1	3.08521
2	0	0.321768	2	0	0.873931	2	1	1.75974	2	1	2.10932		2	1	0.808755	2	0	1.32318	2	1	1.75974	2	1	2.10932
2	1	0.452904	2	0	3.25128	2	1	0.97068	2	1	3.644		2	0	1.77131	2	1	1.74605	2	1	0.97068	2	1	3.644
2	0	-0.0146155	2	1	2.07386	2	0	1.19385	2	0	2.30359		2	0	0.379671	2	0	0.827226	2	0	1.19385	2	0	2.30359
2	0	0.930639	2	1	1.51405	2	0	-1.04087	2	1	1.64092		2	0	1.1917	2	1	5.8634	2	0	-1.04087	2	1	1.64092
2	0	1.68268	2	1	3.93227	2	1	1.55299	2	0	2.96214		2	1	4.75071	2	1	3.80801	2	1	1.55299	2	0	2.96214
2	0	0.891427	2	0	3.75766	2	0	0.503393	2	0	3.1677		2	1	0.329153	2	1	4.90823	2	0	0.503393	2	0	3.1677
2	1	1.41222	2	1	2.38844	2	0	2.63864	2	0	2.6102		2	1	-0.593551	2	1	1.78228	2	0	2.63864	2	0	2.6102
2	1	0.848234	2	0	2.1739	2	1	2.749	2	0	2.59441		2	0	1.5467	2	0	1.77272	2	1	2.749	2	0	2.59441
2	0	2.29882	2	0	1.20742	2	1	3.35149	2	0	1.86784		2	0	2.12466	2	1	0.290622	2	1	3.35149	2	0	1.86784
2	0	2.94142	2	0	1.4744	2	0	3.68108	2	1	2.72773		2	1	5.752	2	0	-1.21951	2	0	3.68108	2	1	2.72773
2	1	-1.04896	2	1	1.48852	2	0	0.523262	2	0	1.05131		2	0	1.19432	2	0	2.49808	2	0	0.523262	2	0	1.05131
2	1	1.21914	2	1	2.56773	2	1	1.59149	2	1	4.60645		2	0	-0.60826	2	0	-0.163149	2	1	1.59149	2	1	4.60645
2	1	0.244399	2	1	1.53293	2	0	1.40841	2	0	4.15313		2	0	2.43387	2	1	6.51245	2	0	1.40841	2	0	4.15313
2	0	0.878053	2	1	2.64001	2	0	0.0696997	2	0	3.52948		2	0	1.71106	2	1	4.9036	2	0	0.0696997	2	0	3.52948
2	0	1.74921	2	0	-0.520643	2	1	2.40538	2	1	5.61421		2	1	0.405041	2	0	0.463028	2	1	2.40538	2	1	5.61421
2	0	0.634138	2	0	1.59558	2	0	-0.515243	2	0	2.27582		2	1	5.67985	2	1	2.64625	2	0	-0.515243	2	0	2.27582
2	0	3.58488	2	0	1.71126	2	1	2.07839	2	0	1.54331		2	0	0.455949	2	1	4.37506	2	1	2.07839	2	0	1.54331
2	0	4.01947	2	1	2.19581	2	0	-0.20498	2	0	3.78439		2	0	0.988825	2	1	3.81612	2	0	-0.20498	2	0	3.78439
2	0	1.19205	2	0	2.53005	2	1	-0.123394	2	1	2.74904		2	1	0.975616	2	1	4.63192	2	1	-0.123394	2	1	2.74904
2	0	1.75495	2	0	2.60341	2	0	3.54001	2	0	2.33005		2	0	1.87001	2	1	1.9646	2	0	3.54001	2	0	2.33005
2	0	0.424808	2	0	2.87007	2	0	2.35602	2	0	3.77578		2	0	0.120107	2	0	2.12792	2	0	2.35602	2	0	3.77578
2	1	0.211268	2	0	2.77853	2	1	3.23949	2	1	1.02216		2	0	0.531875	2	0	0.562132	2	1	3.23949	2	1	1.02216
2	0	1.14928	2	0	2.64222	2	0	1.5304	2	0	3.69822		2	0	0.215841	2	1	7.33779	2	0	1.5304	2	0	3.69822
2	0	3.24287	2	0	1.8507	2	1	1.26712	2	1	1.62784		2	0	1.5412	2	1	0.915771	2	1	1.26712	2	1	1.62784
2	0	3.24704	2	0	1.37737	2	0	2.27086	2	1	4.69185		2	1	6.64178	2	1	-2.15134	2	0	2.27086	2	1	4.69185
2	0	1.03615	2	0	3.81889	2	0	1.74309	2	0	4.00158		2	0	2.47752	2	1	4.29745	2	0	1.74309	2	0	4.00158
2	1	3.41915	2	0	2.07135	2	0	2.08639	2	1	1.46691		2	1	2.01973	2	0	1.2319	2	0	2.08639	2	1	1.46691
2	0	1.50078	2	0	3.11196	2	1	1.58271	2	0	1.68962		2	0	1.96639	2	0	2.26763	2	1	1.58271	2	0	1.68962
2	0	0.925227	2	0	3.14004	2	1	-0.438633	2	1	0.403164		2	1	3.24214	2	0	1.92733	2	1	-0.438633	2	1	0.403164
2	0	0.864132	2	1	3.47484	2	1	-0.64378	2	1	2.63602		2	0	1.50613	2	0	2.34837	2	1	-0.64378	2	1	2.63602
2	0	1.57586	2	0	2.03277	2	1	1.12629	2	0	2.62173		2	1	0.86809	2	0	-0.0375293	2	1	1.12629	2	0	2.62173
2	0	2.65382	2	1	3.80557	2	1	0.947897	2	0	2.46595		2	1	1.74746	2	1	1.43148	2	1	0.947897	2	0	2.46595
2	0	2.67546	2	0	3.38872	2	0	1.63793	2	0	2.67016		2	0	0.897674	2	0	1.07401	2	0	1.63793	2	0	2.67016
2	0	1.0387	2	0	3.26082	2	1	4.01089	2	1	2.84327		2	0	1.97166	2	1	2.6063	2	1	4.01089	2	1	2.84327
2	0	0.488633	2	0	1.86899	2	1	1.75675	2	1	0.837526		2	0	-1.59844	2	0	0.506746	2	1	1.75675	2	1	0.837526
2	0	0.413988	2	0	2.23313	2	1	-0.349994	2	0	2.59792		2	0	1.35355	2	1	1.93818	2	1	-0.349994	2	0	2.59792
2	1	0.216004	2	1	2.41963	2	1	1.64278	2	0	2.81492		2	0	1.1231	2	1	3.22844	2	1	1.64278	2	0	2.81492
2	0	4.33051	2	0	3.85338	2	0	2.98577	2	0	4.1757		2	1	1.1615	2	1	-0.485825	2	0	2.98577	2	0	4.1757
2	1	1.55134	2	0	2.89597	2	0	1.22298	2	0	1.51341		2	1	-2.64368	2	0	0.439066	2	0	1.22298	2	0	1.51341
2	0	3.22051	2	0	2.23921	2	1	2.56813	2	1	0.887439		2	0	-0.166703	2	1	1.94786	2	1	2.56813	2	1	0.887439
2	1	-0.0204462	2	1	3.8131	2	1	-0.526527	2	0	3.29693		2	1	3.24165	2	1	4.64204	2	1	-0.526527	2	0	3.29693
2	1	1.20268	2	0	2.59542	2	0	-1.03405	2	1	3.03113		2	0	-0.780282	2	0	1.41035	2	0	-1.03405	2	1	3.03113
2	0	0.416798	2	0	4.30871	2	0	1.43066	2	0	2.93251		2	0	0.54542	2	1	1.6645	2	0	1.43066	2	0	2.93251
2	0	-0.353692	2	1	3.57904	2	1	1.23262	2	1	2.59526		2	0	0.864779	2	0	-0.613328	2	1	1.23262	2	1	2.59526
2	1	4.34695	2	0	4.21413	2	1	1.79992	2	1	-1.26146		2	0	-0.340816	2	1	0.913209	2	1	1.79992	2	1	-1.26146
2	0	3.67478	2	0	-0.487327	2	0	1.15529	2	0	1.35537		2	1	1.78586	2	1	4.9911	2	0	1.15529	2	0	1.35537
2	0	2.62316	2	0	2.15548	2	1	1.21187	2	1	3.55328		2	1	0.864123	2	0	1.64709	2	1	1.21187	2	1	3.55328
2	0	2.20699	2	0	4.64314	2	0	2.07114	2	1	2.25956		2	1	-0.146107	2	0	1.28667	2	0	2.07114	2	1	2.25956
2	1	1.30124	2	0	4.36874	2	0	0.988238	2	0	2.71345		2	0	0.4233	2	0	-1.82698	2	0	0.988238	2	0	2.71345
2	0	2.26618	2	1	2.22015	2	1	2.15823	2	1	4.80268		2	0	0.0649533	2	1	0.0389967	2	1	2.15823	2	1	4.80268
2	0	0.0841967	2	0	2.22393	2	1	2.21545	2	0	2.72363		2	0	-2.31624	2	1	0.045357	2	1	2.21545	2	0	2.72363
2	0	0.484998	2	1	1.86788	2	0	2.69179	2	1	3.33916		2	0	1.29681	2	1	3.96359	2	0	2.69179	2	1	3.33916
2	1	1.64554	2	1	2.91891	2	1	-0.139201	2	0	2.53775		2	0	0.348453	2	1	3.20676	2	1	-0.139201	2	0	2.53775
2	0	0.849862	2	0	-0.0972626	2	1	0.46744	2	1	2.32756		2	0	0.600824	2	0	2.28835	2	1	0.46744	2	1	2.32756
2	1	1.37981	2	0	3.71315	2	0	1.35259	2	0	2.39994		2	1	0.269907	2	0	-0.71835	2	0	1.35259	2	0	2.39994
2	0	2.57411	2	1	1.73933	2	0	1.40189	2	0	4.11307		2	1	4.37756	2	0	2.20146	2	0	1.40189	2	0	4.11307
2	0	2.33562	2	1	3.03906	2	1	-0.493206	2	0	3.41794		2	0	-1.58413	2	0	1.14223	2	1	-0.493206	2	0	3.41794
2	0	1.36334	2	1	0.87042	2	1	1.20805	2	0	2.46577		2	0	1.18045	2	0	1.78809	2	1	1.20805	2	0	2.46577
2	0	4.56421	2	0	3.9133	2	0	2.33977	2	0	3.17964		2	1	0.755168	2	1	4.40838	2	0	2.33977	2	0	3.17964
2	0	2.20427	2	0	2.15316	2	1	3.2997	2	1	2.08865		2	0	2.27877	2	1	-1.46017	2	1	3.2997	2	1	2.08865
2	0	2.72516	2	0	2.59545	2	1	0.0484291	2	0	2.08696		2	1	2.79327	2	0	0.290846	2	1	0.0484291	2	0	2.08696
2	1	2.89847	2	0	1.8835	2	1	2.61937	2	0	4.13974		2	0	-0.460038	2	0	-0.258631	2	1	2.61937	2	0	4.13974
2	1	3.25993	2	0	2.85398	2	1	3.26169	2	1	0.505625		2	0	1.48593	2	0	-0.530858	2	1	3.26169	2	1	0.505625
2	0	1.75074	2	1	2.54218	2	0	0.997752	2	0	3.36304		2	0	0.554653	2	1	3.63766	2	0	0.997752	2	0	3.36304
2	0	0.701646	2	0	3.08376	2	0	1.95685	2	1	0.395011		2	0	-2.35345	2	0	-0.838446	2	0	1.95685	2	1	0.395011
2	0	2.13791	2	0	2.06601	2	1	2.11935	2	0	1.85014		2	1	4.03111	2	0	0.902701	2	1	2.11935	2	0	1.85014
2	0	3.28364	2	1	1.28407	2	1	4.03198	2	1	2.92391		2	0	2.46782	2	1	3.14103	2	1	4.03198	2	1	2.92391
2	0	0.798619	2	1	0.742377	2	1	3.22504	2	1	2.92362		2	0	2.07545	2	1	10.4988	2	1	3.22504	2	1	2.92362
2	0	1.87432	2	0	3.39642	2	1	-0.146386	2	0	3.68921		2	0	0.968708	2	1	6.07522	2	1	-0.146386	2	0	3.68921
2	0	3.19544	2	0	0.173075	2	0	1.72552	2	1	3.41985		2	0	0.671852	2	0	1.81013	2	0	1.72552	2	1	3.41985
2	1	0.822094	2	0	3.7827	2	1	3.26319	2	1	3.42464		2	1	-0.638706	2	0	0.435035	2	1	3.26319	2	1	3.42464
2	1	0.117147	2	0	3.49473	2	0	0.907937	2	0	2.70354		2	0	-1.58837	2	0	-1.52434	2	0	0.907937	2	0	2.70354
2	0	2.37067	2	0	2.55321	2	0	2.70301	2	0	0.239067		2	0	1.61415	2	1	0.0819614	2	0	2.70301	2	0	0.239067
2	0	3.80711	2	0	2.76175	2	0	1.14194	2	0	1.56869		2	0	0.872612	2	1	4.02443	2	0	1.14194	2	0	1.56869
2	0	0.343971	2	1	1.89707	2	1	1.41994	2	0	5.20682		2	0	-1.1125	2	0	2.37693	2	1	1.41994	2	0	5.20682
2	1	2.21039	2	1	3.18307	2	1	1.17805	2	1	3.10548		2	0	-3.32076	2	0	0.068658	2	1	1.17805	2	1	3.10548
2	0	2.67628	2	1	3.93023	2	1	2.36144	2	1	2.36861		2	0	2.25005	2	0	0.0397846	2	1	2.36144	2	1	2.36861
2	1	1.79084	2	1	-0.0132075	2	1	3.00875	2	0	3.51892		2	1	2.98933	2	0	-0.157503	2	1	3.00875	2	0	3.51892
2	0	1.06598	2	0	5.05421	2	0	3.0151	2	0	4.43841		2	0	1.39616	2	0	1.37482	2	0	3.0151	2	0	4.43841
2	0	-0.336871	2	1	2.42751	2	1	1.16545	2	1	2.61885		2	1	-2.14657	2	0	1.8603	2	1	1.16545	2	1	2.61885
2	0	0.972465	2	0	3.20269	2	1	0.745819	2	1	5.26173		2	1	2.95608	2	1	-2.66795	2	1	0.745819	2	1	5.26173
2	0	1.84815	2	0	1.08926	2	1	2.22379	2	0	3.8083		2	0	1.14438	2	0	2.21215	2	1	2.22379	2	0	3.8083
2	1	0.292372	2	0	3.16423	2	1	1.54877	2	1	3.40744		2	0	-0.312593	2	1	1.65861	2	1	1.54877	2	1	3.40744
2	1	1.28244	2	1	1.35707	2	1	2.41241	2	0	1.39013		2	1	2.89072	2	1	3.26739	2	1	2.41241	2	0	1.39013
2	0	-0.0547076	2	0	3.09104	2	1	0.883155	2	0	2.95359		2	0	1.8962	2	1	0.953895	2	1	0.883155	2	0	2.95359
2	1	1.66696	2	0	3.98264	2	0	0.413478	2	1	2.45938		2	0	-2.32119	2	1	0.873709	2	0	0.413478	2	1	2.45938
2	0	1.34205	2	0	3.72439	2	0	3.26995	2	1	1.82137		2	0	0.0808754	2	0	1.70229	2	0	3.26995	2	1	1.82137
2	0	2.93231	2	1	4.27983	2	0	1.02071	2	1	3.63379		2	0	2.26218	2	0	1.41074	2	0	1.02071	2	1	3.63379
2	0	1.47737	2	0	2.07025	2	0	1.95014	2	0	2.6151		2	0	2.37263	2	0	1.20605	2	0	1.95014	2	0	2.6151
2	1	-0.0292724	2	0	2.3808	2	0	2.1662	2	1	1.75329		2	1	4.75518	2	0	0.229296	2	0	2.1662	2	1	1.75329
2	0	0.631113	2	0	5.57263	2	1	1.24457	2	0	3.8956		2	0	1.28189	2	1	6.78154	2	1	1.24457	2	0	3.8956
2	0	1.93665	2	0	3.68219	2	1	0.0973515	2	0	2.42394		2	1	1.00677	2	0	0.68607	2	1	0.0973515	2	0	2.42394
2	1	0.284953	2	0	2.72672	2	1	2.61997	2	1	4.43441		2	1	0.446611	2	0	-0.976486	2	1	2.61997	2	1	4.43441
2	0	2.48937	2	0	2.26008	2	1	-0.52385	2	1	1.26315		2	0	2.07944	2	1	4.13452	2	1	-0.52385	2	1	1.26315
2	0	1.5576	2	0	3.47845	2	0	4.97534	2	1	2.17778		2	0	-0.0302195	2	0	0.953271	2	0	4.97534	2	1	2.17778
2	1	3.37445	2	0	4.44962	2	1	0.856405	2	0	-0.272228		2	0	1.26292	2	0	-1.48108	2	1	0.856405	2	0	-0.272228
2	1	0.203365	2	1	3.51776	2	1	1.14988	2	1	5.55837		2	0	0.301153	2	1	5.66329	2	1	1.14988	2	1	5.55837
2	0	2.64212	2	1	1.30169	2	1	0.222395	2	0	2.55205		2	1	2.64778	2	0	1.79621	2	1	0.222395	2	0	2.55205
2	0	2.78781	2	0	1.97452	2	1	1.18271	2	0	2.30169		2	1	0.202456	2	1	2.56551	2	1	1.18271	2	0	2.30169
2	0	0.986901	2	0	0.818819	2	0	1.35553	2	0	0.976939		2	1	3.63836	2	0	1.71068	2	0	1.35553	2	0	0.976939
2	0	2.70048	2	0	2.22733	2	0	1.83265	2	0	4.1337		2	0	2.30375	2	0	1.14056	2	0	1.83265	2	0	4.1337
2	1	2.73325	2	0	2.65992	2	0	1.63931	2	1	2.41693		2	1	3.22392	2	0	1.61315	2	0	1.63931	2	1	2.41693
2	1	1.22264	2	1	1.99943	2	0	0.295998	2	1	4.03985		2	0	1.31651	2	0	-3.31355	2	0	0.295998	2	1	4.03985
2	0	2.01455	2	0	3.876	2	1	3.09008	2	1	4.68255		2	0	0.120492	2	0	0.157748	2	1	3.09008	2	1	4.68255
2	1	0.0950033	2	0	2.14514	2	0	1.38131	2	1	1.79065		2	1	-2.32141	2	0	1.39865	2	0	1.38131	2	1	1.79065
2	0	2.57378	2	0	2.10495	2	1	2.46692	2	0	5.17661		2	1	1.53997	2	1	0.252096	2	1	2.46692	2	0	5.17661
2	0	1.65164	2	1	3.52061	2	0	1.37682	2	0	3.87032		2	1	-1.79761	2	0	-1.93492	2	0	1.37682	2	0	3.87032
2	0	1.99777	2	0	3.29435	2	1	2.26813	2	1	1.48024		2	1	6.36639	2	0	-0.591928	2	1	2.26813	2	1	1.48024
2	0	1.64218	2	0	3.29023	2	0	0.85978	2	1	5.4191		2	1	4.78216	2	0	1.26989	2	0	0.85978	2	1	5.4191
2	1	1.82	2	1	3.03833	2	0	1.72402	2	0	2.48912		2	0	1.3507	2	0	2.07476	2	0	1.72402	2	0	2.48912
2	0	-0.431633	2	0	2.32012	2	0	2.20913	2	0	3.86902		2	0	-0.518874	2	0	-0.251695	2	0	2.20913	2	0	3.86902
2	0	0.249921	2	0	2.35639	2	1	0.874457	2	0	1.35733		2	0	1.38544	2	0	1.8286	2	1	0.874457	2	0	1.35733
2	1	0.623042	2	0	0.795283	2	0	3.36025	2	0	2.01833		2	1	-0.718339	2	1	5.81016	2	0	3.36025	2	0	2.01833
2	0	0.530547	2	0	2.3754	2	0	2.34189	2	1	1.81683		2	1	-0.847926	2	0	1.94639	2	0	2.34189	2	1	1.81683
2	0	0.213458	2	0	1.83448	2	0	-0.776548	2	1	3.74356		2	0	0.859242	2	1	2.26206	2	0	-0.776548	2	1	3.74356
2	1	1.4716	2	0	2.98038	2	0	-0.0117864	2	0	2.9893		2	0	0.0281708	2	1	3.67906	2	0	-0.0117864	2	0	2.9893
2	0	0.235646	2	0	2.73731	2	0	2.56479	2	1	1.28984		2	0	-0.419249	2	0	1.6131	2	0	2.56479	2	1	1.28984
2	0	0.762532	2	1	2.92681	2	0	2.61877	2	1	3.84116		2	0	1.84435	2	1	0.947407	2	0	2.61877	2	1	3.84116
2	0	0.879859	2	0	0.999286	2	0	3.17817	2	1	0.735819		2	0	0.472962	2	1	2.7844	2	0	3.17817	2	1	0.735819
2	0	2.47139	2	0	1.88082	2	1	1.83222	2	1	2.51034		2	0	-0.0803184	2	0	1.07078	2	1	1.83222	2	1	2.51034
2	0	0.760207	2	1	5.31316	2	0	4.18867	2	0	0.965397		2	1	-0.774094	2	1	0.549582	2	0	4.18867	2	0	0.965397
2	0	1.91658	2	0	2.48989	2	0	-1.81979	2	1	2.73986		2	0	-1.07296	2	1	5.56643	2	0	-1.81979	2	1	2.73986
2	0	0.189219	2	1	6.37329	2	1	1.98733	2	1	1.20529		2	1	-1.181	2	0	1.24366	2	1	1.98733	2	1	1.20529
2	0	1.78806	2	0	3.44104	2	0	2.99581	2	1	0.387755		2	0	1.01118	2	1	5.2032	2	0	2.99581	2	1	0.387755
2	0	1.07193	2	1	2.77403	2	1	1.81009	2	0	1.76722		2	1	2.12459	2	1	2.76244	2	1	1.81009	2	0	1.76722
2	0	1.98235	2	0	3.49932	2	0	2.76579	2	1	2.53133		2	1	-1.13448	2	1	3.43378	2	0	2.76579	2	1	2.53133
2	0	0.640479	2	0	3.18643	2	0	1.87902	2	0	4.16115		2	1	-0.275296	2	1	-0.409764	2	0	1.87902	2	0	4.16115
2	0	3.95392	2	1	2.46726	2	1	-0.243597	2	1	2.91397		2	0	-0.419283	2	0	-3.03768	2	1	-0.243597	2	1	2.91397
2	0	2.07614	2	0	-0.355385	2	0	3.16464	2	0	2.87216		2	0	2.13992	2	1	1.30361	2	0	3.16464	2	0	2.87216
2	0	-0.61549	2	0	4.01386	2	0	1.02113	2	0	2.50396		2	0	0.948507	2	1	5.43937	2	0	1.02113	2	0	2.50396
2	1	0.0360136	2	0	2.80355	2	0	3.00727	2	0	4.20049		2	1	0.155707	2	1	1.58856	2	0	3.00727	2	0	4.20049
2	1	3.24167	2	1	1.86289	2	0	-0.708737	2	1	3.09274		2	0	2.08267	2	1	1.97682	2	0	-0.708737	2	1	3.09274
2	1	-0.183344	2	0	1.73055	2	0	2.60736	2	1	3.16987		2	1	2.40295	2	0	1.42764	2	0	2.60736	2	1	3.16987
2	0	2.0703	2	0	2.02453	2	0	2.33215	2	1	1.13599		2	0	-2.66668	2	1	3.70151	2	0	2.33215	2	1	1.13599
2	1	1.51268	2	0	2.15016	2	0	-0.219983	2	1	3.03264		2	0	-0.389968	2	0	2.17449	2	0	-0.219983	2	1	3.03264
2	0	4.51845	2	0	1.71972	2	0	1.44598	2	1	3.6369		2	0	2.03284	2	1	4.67287	2	0	1.44598	2	1	3.6369
2	0	-0.706297	2	1	0.815286	2	1	-0.67083	2	1	4.15863		2	0	2.20405	2	1	5.13053	2	1	-0.67083	2	1	4.15863
2	0	0.885799	2	0	3.52953	2	1	3.35325	2	0	1.67188		2	1	1.24711	2	1	1.50213	2	1	3.35325	2	0	1.67188
2	0	2.64613	2	0	4.00929	2	1	1.45786	2	1	2.51907		2	0	1.37933	2	0	2.20196	2	1	1.45786	2	1	2.51907
2	1	0.321501	2	0	2.96418	2	0	3.4152	2	0	1.04819		2	0	-0.892125	2	0	0.484123	2	0	3.4152	2	0	1.04819
2	0	1.90779	2	0	2.22178	2	1	1.56498	2	1	0.17928		2	0	0.581574	2	1	0.919742	2	1	1.56498	2	1	0.17928
2	1	2.53362	2	1	5.53695	2	0	2.33374	2	1	4.26551		2	0	-0.193306	2	0	-0.768593	2	0	2.33374	2	1	4.26551
2	0	0.710866	2	0	1.46073	2	1	1.393	2	1	1.52875		2	1	5.96143	2	0	-0.525686	2	1	1.393	2	1	1.52875
2	0	1.21444	2	0	1.63853	2	0	0.572956	2	0	1.43104		2	1	1.01576	2	0	0.0191561	2	0	0.572956	2	0	1.43104
2	0	1.07407	2	0	3.30699	2	0	-0.367138	2	1	2.79584		2	1	3.33426	2	1	-0.115655	2	0	-0.367138	2	1	2.79584
2	0	1.18315	2	0	5.44181	2	0	1.94344	2	0	4.27347		2	1	0.272511	2	1	-0.274837	2	0	1.94344	2	0	4.27347
2	1	0.544384	2	0	2.51342	2	0	2.81097	2	1	3.34219		2	0	-0.200296	2	1	0.7369	2	0	2.81097	2	1	3.34219
2	0	1.22361	2	0	0.583064	2	1	0.683709	2	1	3.05224		2	1	0.757007	2	0	2.48939	2	1	0.683709	2	1	3.05224
2	0	-0.205294	2	1	3.45527	2	0	1.80565	2	0	2.56221		2	0	0.329099	2	1	1.49102	2	0	1.80565	2	0	2.56221
2	0	1.16944	2	0	2.37316	2	1	1.99384	2	1	3.25417		2	0	-1.43887	2	0	0.985149	2	1	1.99384	2	1	3.25417
2	1	0.319909	2	0	1.90724	2	0	2.08065	2	0	2.43446		2	1	3.59766	2	1	1.5746	2	0	2.08065	2	0	2.43446
2	0	2.20345	2	1	2.06608	2	1	2.50851	2	0	4.74616		2	0	0.198739	2	0	-1.8343	2	1	2.50851	2	0	4.74616
2	1	2.62449	2	0	3.3299	2	1	1.18817	2	1	3.30236		2	0	0.287549	2	0	-0.123478	2	1	1.18817	2	1	3.30236
2	0	1.93401	2	0	1.68936	2	1	3.93728	2	0	2.13973		2	0	1.5282	2	0	0.571958	2	1	3.93728	2	0	2.13973
2	0	5.06637	2	1	4.61504	2	1	1.31555	2	1	2.41238		2	0	2.23924	2	0	1.28621	2	1	1.31555	2	1	2.41238
2	1	-0.294627	2	1	4.84701	2	0	2.2201	2	0	3.23306		2	0	-0.496623	2	0	2.23914	2	0	2.2201	2	0	3.23306
2	0	1.07657	2	0	3.652	2	1	1.90746	2	0	3.92001		2	0	-0.10229	2	1	4.87114	2	1	1.90746	2	0	3.92001
2	1	-0.573833	2	0	2.53818	2	1	3.16664	2	1	2.70597		2	1	-2.51918	2	0	1.90727	2	1	3.16664	2	1	2.70597
2	1	-0.234752	2	1	0.713511	2	1	1.20523	2	0	4.25861		2	0	1.09044	2	0	1.82028	2	1	1.20523	2	0	4.25861
2	1	0.768891	2	0	4.72532	2	1	1.66713	2	0	4.79111		2	0	0.836092	2	0	-0.860578	2	1	1.66713	2	0	4.79111
2	0	2.89926	2	0	1.1325	2	1	2.28426	2	0	3.04293		2	1	2.81291	2	1	0.405777	2	1	2.28426	2	0	3.04293
2	0	0.635473	2	0	2.67778	2	0	2.09468	2	1	2.94593		2	1	1.07833	2	1	4.40563	2	0	2.09468	2	1	2.94593
2	0	1.82804	2	1	1.84655	2	1	-0.224603	2	1	4.21834		2	0	0.276237	2	0	-0.0826084	2	1	-0.224603	2	1	4.21834
2	1	0.963217	2	1	1.92705	2	1	0.980801	2	1	3.53127		2	1	2.11597	2	1	-1.74176	2	1	0.980801	2	1	3.53127
2	0	0.156933	2	1	3.0563	2	0	-0.0663521	2	0	3.07209		2	0	1.61738	2	0	-0.0593252	2	0	-0.0663521	2	0	3.07209
2	1	0.924786	2	0	3.37566	2	1	1.32217	2	0	2.45767		2	1	0.0288844	2	1	3.70243	2	1	1.32217	2	0	2.45767
2	0	2.78826	2	0	1.55758	2	0	0.252812	2	0	2.71576		2	1	0.0485227	2	0	-0.637831	2	0	0.252812	2	0	2.71576
2	0	1.60834	2	1	0.913589	2	1	0.780139	2	1	0.991319		2	1	2.51738	2	0	1.62	2	1	0.780139	2	1	0.991319
2	0	0.63911	2	0	1.54409	2	1	-0.860547	2	0	2.67766		2	0	1.71743	2	0	1.83126	2	1	-0.860547	2	0	2.67766
2	1	2.36006	2	0	4.89046	2	1	6.27136	2	1	3.11992		2	0	2.08519	2	0	-0.0129588	2	1	6.27136	2	1	3.11992
2	0	0.577049	2	0	3.50546	2	1	-0.129017	2	1	2.47929		2	1	0.11848	2	0	2.41486	2	1	-0.129017	2	1	2.47929
2	0	1.15903	2	0	3.13272	2	0	2.41165	2	1	2.84838		2	0	1.1205	2	0	1.4865	2	0	2.41165	2	1	2.84838
2	0	1.21614	2	0	0.623099	2	0	2.40008	2	1	3.24278		2	0	0.0666361	2	0	1.86666	2	0	2.40008	2	1	3.24278
2	0	-0.00249929	2	0	2.39269	2	1	0.739923	2	0	3.79955		2	0	-2.13846	2	0	1.57795	2	1	0.739923	2	0	3.79955
2	0	0.923884	2	0	2.17359	2	1	2.05172	2	1	1.01787		2	0	-1.66564	2	0	1.55111	2	1	2.05172	2	1	1.01787
2	0	1.58158	2	1	-1.19224	2	1	-0.484928	2	1	3.77986		2	0	-0.615281	2	0	0.661837	2	1	-0.484928	2	1	3.77986
2	1	0.270931	2	0	0.22257	2	1	0.391407	2	0	1.89589		2	1	2.18188	2	1	1.71036	2	1	0.391407	2	0	1.89589
2	0	1.15393	2	0	1.42494	2	0	2.5388	2	1	2.02884		2	0	-3.39691	2	1	3.73335	2	0	2.5388	2	1	2.02884
2	0	2.12369	2	0	4.41386	2	0	1.49534	2	0	3.01149		2	1	4.11521	2	0	2.44435	2	0	1.49534	2	0	3.01149
2	0	4.16507	2	1	1.303	2	1	1.11616	2	0	0.526543		2	0	-0.604803	2	1	2.52697	2	1	1.11616	2	0	0.526543
2	0	1.78913	2	0	1.267	2	0	2.87231	2	0	4.0375		2	0	-2.13651	2	1	2.94777	2	0	2.87231	2	0	4.0375
2	0	-0.741227	2	0	2.9738	2	1	3.0244	2	1	3.66042		2	0	2.40946	2	1	1.096	2	1	3.0244	2	1	3.66042
2	1	0.555969	2	0	2.71831	2	1	3.54233	2	0	2.75845		2	0	2.44237	2	1	4.69836	2	1	3.54233	2	0	2.75845
2	0	2.19909	2	0	-0.818668	2	1	1.01757	2	1	1.57415		2	1	3.63481	2	0	0.996821	2	1	1.01757	2	1	1.57415
2	0	0.50502	2	1	3.01749	2	1	2.55235	2	0	1.60228		2	0	1.98544	2	0	2.26979	2	1	2.55235	2	0	1.60228
2	0	1.27863	2	1	3.04392	2	0	1.27551	2	1	2.34835		2	0	1.19681	2	1	-1.29087	2	0	1.27551	2	1	2.34835
2	1	3.15129	2	0	1.00706	2	0	1.57188	2	0	1.97714		2	1	3.9779	2	0	1.3196	2	0	1.57188	2	0	1.97714
2	1	1.58915	2	1	2.76098	2	1	1.5885	2	1	2.25002		2	0	0.503562	2	1	8.8845	2	1	1.5885	2	1	2.25002
2	1	-0.882806	2	0	2.9889	2	0	-0.617194	2	0	3.49023		2	0	2.01857	2	0	1.51385	2	0	-0.617194	2	0	3.49023
2	1	1.03497	2	0	2.66023	2	1	0.0306025	2	0	3.99411		2	0	1.05769	2	1	4.5381	2	1	0.0306025	2	0	3.99411
2	0	3.06305	2	0	2.32754	2	1	-0.404021	2	1	1.88515		2	1	2.83717	2	0	1.16282	2	1	-0.404021	2	1	1.88515
2	0	1.82466	2	0	2.35334	2	1	0.442028	2	1	4.18345		2	1	2.07292	2	0	1.50918	2	1	0.442028	2	1	4.18345
2	0	2.30213	2	0	4.2446	2	0	3.06421	2	0	1.0425		2	0	1.07987	2	0	1.89857	2	0	3.06421	2	0	1.0425
2	1	0.0602749	2	0	0.759642	2	0	1.43944	2	1	3.05749		2	0	1.23981	2	0	1.14429	2	0	1.43944	2	1	3.05749
2	0	1.35069	2	0	0.854383	2	0	3.98977	2	1	3.00442		2	1	-0.595154	2	0	1.98524	2	0	3.98977	2	1	3.00442
2	1	2.08045	2	0	0.982045	2	0	1.68684	2	0	0.903173		2	1	2.2854	2	1	4.92328	2	0	1.68684	2	0	0.903173
2	0	0.80571	2	0	3.55681	2	0	2.40458	2	1	1.05191		2	0	2.05215	2	1	-0.97921	2	0	2.40458	2	1	1.05191
2	0	1.08116	2	0	2.92611	2	1	0.265905	2	1	2.15745		2	0	0.450671	2	1	2.11494	2	1	0.265905	2	1	2.15745
2	1	0.290135	2	1	2.936	2	0	3.41233	2	1	4.57117		2	0	2.27056	2	0	-0.67297	2	0	3.41233	2	1	4.57117
2	0	3.92928	2	0	2.66942	2	0	2.50576	2	0	1.59703		2	1	-1.44421	2	1	1.81303	2	0	2.50576	2	0	1.59703
2	1	0.551471	2	1	0.82159	2	1	4.54274	2	0	2.38824		2	1	3.36194	2	1	2.50966	2	1	4.54274	2	0	2.38824
2	0	4.91673	2	0	1.13184	2	0	1.19671	2	1	3.47436		2	1	3.41789	2	1	3.25479	2	0	1.19671	2	1	3.47436
2	0	3.88096	2	1	1.49524	2	1	2.30688	2	1	5.34574		2	0	1.98635	2	0	1.73259	2	1	2.30688	2	1	5.34574
2	0	2.99413	2	0	2.85516	2	1	1.17593	2	1	2.90919		2	0	1.4587	2	1	0.0865688	2	1	1.17593	2	1	2.90919
2	0	1.06991	2	0	3.20577	2	0	1.41621	2	0	0.242956		2	0	-0.521397	2	1	6.67123	2	0	1.41621	2	0	0.242956
2	0	2.79936	2	0	3.90501	2	1	1.39958	2	1	2.51954		2	0	1.20593	2	1	4.30524	2	1	1.39958	2	1	2.51954
2	0	1.50712	2	0	0.702633	2	0	0.601646	2	1	1.78551		2	0	1.69124	2	1	-2.79588	2	0	0.601646	2	1	1.78551
2	0	2.37472	2	0	1.58346	2	1	1.30792	2	0	2.43787		2	1	2.60085	2	0	1.87732	2	1	1.30792	2	0	2.43787
2	1	0.491868	2	0	1.83521	2	0	1.94855	2	0	2.50468		2	0	-0.945979	2	0	0.383908	2	0	1.94855	2	0	2.50468
2	1	0.685347	2	0	2.64198	2	1	0.554883	2	0	3.62826		2	0	0.448687	2	1	2.62081	2	1	0.554883	2	0	3.62826
2	1	2.63426	2	0	2.02868	2	0	1.38631	2	1	2.85423		2	0	1.74943	2	1	-1.25171	2	0	1.38631	2	1	2.85423
2	1	0.0961001	2	0	1.31017	2	1	2.9114	2	0	2.98115		2	0	2.2381	2	1	0.951422	2	1	2.9114	2	0	2.98115
2	0	1.44753	2	0	-0.693782	2	0	4.45856	2	0	3.78509		2	0	-0.183225	2	0	0.904045	2	0	4.45856	2	0	3.78509
2	0	2.58072	2	0	2.52939	2	1	2.61771	2	0	0.35641		2	0	0.692432	2	0	2.27653	2	1	2.61771	2	0	0.35641
2	0	0.766214	2	0	2.80128	2	0	2.33808	2	0	1.55375		2	0	0.154568	2	0	-0.0587149	2	0	2.33808	2	0	1.55375
2	0	2.15775	2	0	1.65114	2	0	2.1003	2	0	4.56519		2	0	1.4238	2	1	2.25981	2	0	2.1003	2	0	4.56519
2	0	2.52371	2	0	4.31777	2	1	3.08398	2	1	2.49914		2	1	-1.82674	2	0	1.11014	2	1	3.08398	2	1	2.49914
2	1	2.99618	2	1	2.97806	2	1	1.45166	2	0	6.46424		2	1	2.6272	2	0	2.16099	2	1	1.45166	2	0	6.46424
2	1	0.971007	2	1	2.3671	2	1	3.10222	2	1	2.40707		2	1	4.82412	2	0	1.61196	2	1	3.10222	2	1	2.40707
2	0	0.28695	2	1	2.77748	2	1	0.801071	2	0	2.91651		2	0	1.03546	2	1	5.0992	2	1	0.801071	2	0	2.91651
2	0	0.0680951	2	0	1.15096	2	0	0.048796	2	1	2.3932		2	0	1.01747	2	0	1.78383	2	0	0.048796	2	1	2.3932
2	0	1.95589	2	0	3.51769	2	1	3.1155	2	1	1.97774		2	0	-0.631187	2	1	2.30175	2	1	3.1155	2	1	1.97774
2	0	0.235838	2	1	2.88038	2	0	3.08322	2	1	3.51913		2	0	-0.56508	2	1	1.18952	2	0	3.08322	2	1	3.51913
2	1	1.88428	2	0	2.07375	2	1	2.08779	2	1	2.82607		2	1	3.07031	2	1	3.65854	2	1	2.08779	2	1	2.82607
2	0	1.89284	2	1	2.94653	2	0	0.898874	2	0	2.63222		2	1	2.81142	2	0	1.7907	2	0	0.898874	2	0	2.63222
2	0	3.14174	2	0	2.84087	2	1	0.396558	2	0	2.51435		2	0	-2.18826	2	1	1.46782	2	1	0.396558	2	0	2.51435
2	0	1.99279	2	0	1.29814	2	0	2.09735	2	0	5.1702		2	1	3.16869	2	0	2.04547	2	0	2.09735	2	0	5.1702
2	0	1.74083	2	0	2.19664	2	1	3.75841	2	1	-0.129573		2	0	2.48617	2	0	1.48715	2	1	3.75841	2	1	-0.129573
2	0	1.9651	2	1	1.80809	2	1	2.30642	2	0	2.39481		2	0	-0.461707	2	0	0.935423	2	1	2.30642	2	0	2.39481
2	0	1.69937	2	1	1.80976	2	1	1.80136	2	1	3.46227		2	0	0.586284	2	0	1.93088	2	1	1.80136	2	1	3.46227
2	0	1.53006	2	0	0.790567	2	1	2.22155	2	0	2.42184		2	0	-0.840482	2	0	0.169769	2	1	2.22155	2	0	2.42184
2	0	0.429939	2	0	2.9922	2	1	2.45904	2	1	1.04451		2	0	0.711912	2	1	2.87511	2	1	2.45904	2	1	1.04451
2	0	3.86057	2	0	1.09795	2	0	2.43082	2	1	2.84321		2	1	-0.816551	2	0	0.593937	2	0	2.43082	2	1	2.84321
2	0	-0.952427	2	1	2.70173	2	1	0.17072	2	0	0.501438		2	0	0.897881	2	0	0.644916	2	1	0.17072	2	0	0.501438
2	0	-1.26304	2	0	0.684241	2	0	0.31746	2	1	3.14997		2	1	2.61415	2	1	2.13634	2	0	0.31746	2	1	3.14997
2	1	1.48398	2	0	4.6243	2	0	0.777843	2	0	3.51527		2	1	1.45747	2	1	2.11605	2	0	0.777843	2	0	3.51527
2	0	1.56134	2	0	2.41025	2	0	2.01789	2	1	1.44834		2	1	2.49118	2	0	0.407715	2	0	2.01789	2	1	1.44834
2	0	0.909687	2	0	3.38194	2	1	3.81864	2	0	0.727107		2	0	0.830643	2	1	3.61518	2	1	3.81864	2	0	0.727107
2	1	0.869382	2	0	2.43637	2	0	0.576614	2	1	3.09295		2	0	-0.653663	2	1	0.882615	2	0	0.576614	2	1	3.09295
2	0	0.541644	2	0	2.13771	2	0	1.21079	2	0	0.72657		2	1	2.47375	2	0	0.109851	2	0	1.21079	2	0	0.72657
2	0	3.49056	2	0	4.09202	2	0	3.34864	2	0	2.40313		2	0	1.87205	2	1	6.66368	2	0	3.34864	2	0	2.40313
2	1	0.86163	2	0	3.91239	2	0	1.40031	2	1	3.18282		2	0	1.42862	2	1	-1.48235	2	0	1.40031	2	1	3.18282
2	0	2.113	2	0	2.59854	2	1	2.4271	2	1	2.84209		2	1	1.70054	2	1	1.53103	2	1	2.4271	2	1	2.84209
2	1	1.43309	2	0	3.17608	2	0	1.72249	2	1	1.83364		2	0	1.98317	2	0	1.06764	2	0	1.72249	2	1	1.83364
2	1	0.92517	2	0	4.83165	2	0	1.82613	2	1	2.5978		2	0	2.04277	2	1	0.26489	2	0	1.82613	2	1	2.5978
2	1	1.37629	2	0	2.85087	2	1	0.213553	2	0	2.96562		2	0	-1.08209	2	0	-2.33472	2	1	0.213553	2	0	2.96562
2	0	3.56057	2	0	1.86613	2	1	0.477535	2	1	2.11837		2	0	-0.711839	2	1	3.01889	2	1	0.477535	2	1	2.11837
2	0	1.55935	2	0	0.889236	2	1	-1.30034	2	0	2.07417		2	0	-0.158021	2	0	-0.694323	2	1	-1.30034	2	0	2.07417
2	1	1.59228	2	0	2.54678	2	0	0.47948	2	1	2.33083		2	0	-2.68114	2	1	-0.12504	2	0	0.47948	2	1	2.33083
2	0	0.911802	2	0	2.50923	2	1	1.06572	2	1	0.406844		2	0	1.53276	2	1	5.76241	2	1	1.06572	2	1	0.406844
2	0	0.28858	2	1	3.47734	2	1	4.96517	2	1	2.3712		2	1	0.792405	2	1	1.84949	2	1	4.96517	2	1	2.3712
2	0	2.75722	2	0	0.716756	2	1	0.601424	2	1	4.61504		2	1	4.63522	2	1	1.49735	2	1	0.601424	2	1	4.61504
2	1	1.39691	2	0	3.39116	2	0	-0.561303	2	1	3.89698		2	0	0.132491	2	1	1.52982	2	0	-0.561303	2	1	3.89698
2	1	2.03431	2	0	3.43258	2	1	0.0405442	2	0	-0.436117		2	0	-2.63017	2	0	-1.76001	2	1	0.0405442	2	0	-0.436117
2	0	1.64205	2	0	1.47343	2	1	1.85002	2	1	2.57467		2	1	2.1279	2	1	0.968127	2	1	1.85002	2	1	2.57467
2	1	2.55038	2	0	3.5939	2	1	1.59692	2	1	2.64609		2	1	4.03676	2	0	1.65695	2	1	1.59692	2	1	2.64609
2	0	0.484895	2	0	1.9353	2	0	-0.03991	2	0	2.6689		2	1	4.1327	2	0	0.0704793	2	0	-0.03991	2	0	2.6689
2	0	1.8503	2	0	5.78572	2	1	2.47198	2	1	1.27446		2	0	2.14365	2	1	5.42565	2	1	2.47198	2	1	1.27446
2	0	1.41539	2	0	2.4675	2	1	2.82384	2	1	2.33705		2	1	1.92434	2	0	-0.0521342	2	1	2.82384	2	1	2.33705
2	0	1.47452	2	0	6.20265	2	1	3.02238	2	0	2.41142		2	0	-2.66311	2	0	2.34094	2	1	3.02238	2	0	2.41142
2	0	0.0247224	2	1	1.69014	2	0	2.69755	2	1	0.795029		2	1	2.60478	2	1	3.32122	2	0	2.69755	2	1	0.795029
2	0	3.486	2	0	2.5397	2	0	0.937947	2	0	2.45935		2	1	3.18353	2	0	0.533212	2	0	0.937947	2	0	2.45935
2	1	0.437036	2	0	3.37079	2	1	2.80887	2	0	3.7358		2	0	0.0271789	2	1	3.34923	2	1	2.80887	2	0	3.7358
2	0	1.33888	2	1	2.1059	2	1	0.434889	2	0	2.90832		2	0	-1.21963	2	0	0.596303	2	1	0.434889	2	0	2.90832
2	0	2.37099	2	0	2.2204	2	1	0.846305	2	1	0.419686		2	0	-0.536612	2	1	2.50469	2	1	0.846305	2	1	0.419686
2	0	1.58458	2	1	0.92826	2	0	0.0532699	2	0	0.444407		2	0	2.36374	2	1	4.31327	2	0	0.0532699	2	0	0.444407
2	0	3.20894	2	0	2.91005	2	0	3.59087	2	0	4.04119		2	1	2.19429	2	1	1.47362	2	0	3.59087	2	0	4.04119
2	0	0.0919615	2	0	4.18538	2	1	0.271667	2	1	3.1363		2	0	1.79581	2	0	-1.67847	2	1	0.271667	2	1	3.1363
2	1	0.720226	2	0	2.45654	2	0	1.3563	2	1	2.02161		2	0	2.35921	2	1	2.72084	2	0	1.3563	2	1	2.02161
2	0	0.733143	2	0	2.8375	2	0	2.69295	2	1	0.693854		2	1	0.875496	2	1	5.28544	2	0	2.69295	2	1	0.693854
2	0	-0.294876	2	1	2.46119	2	1	1.58938	2	1	2.94107		2	0	2.37396	2	1	3.57595	2	1	1.58938	2	1	2.94107
2	0	0.888127	2	0	4.02776	2	1	1.61611	2	1	1.67645		2	0	1.49219	2	0	1.94492	2	1	1.61611	2	1	1.67645
2	0	0.698106	2	0	0.597126	2	1	-0.0492713	2	0	1.01659		2	1	3.79466	2	1	3.00694	2	1	-0.0492713	2	0	1.01659
2	0	1.30567	2	0	4.78411	2	0	0.232271	2	0	0.969329		2	0	1.16227	2	0	0.570271	2	0	0.232271	2	0	0.969329
2	1	1.46445	2	0	3.39312	2	1	-0.445714	2	0	2.49324		2	0	1.99409	2	1	3.86667	2	1	-0.445714	2	0	2.49324
2	1	1.65051	2	0	3.12955	2	0	0.919098	2	1	2.55686		2	0	0.738662	2	1	5.31869	2	0	0.919098	2	1	2.55686
2	0	1.53154	2	1	0.45095	2	0	0.944753	2	0	1.46477		2	0	1.76119	2	0	-1.15362	2	0	0.944753	2	0	1.46477
2	0	4.74242	2	0	3.12678	2	1	2.03121	2	1	4.27945		2	0	1.95498	2	1	3.62361	2	1	2.03121	2	1	4.27945
2	0	0.131778	2	1	1.18016	2	0	1.97161	2	0	2.6747		2	0	-1.58532	2	1	-1.46552	2	0	1.97161	2	0	2.6747
2	0	2.93631	2	0	1.92293	2	0	1.23241	2	0	1.01592		2	0	1.6271	2	0	2.01713	2	0	1.23241	2	0	1.01592
2	0	2.01673	2	0	1.53555	2	1	1.78038	2	1	5.10036		2	1	2.03974	2	0	-2.7522	2	1	1.78038	2	1	5.10036
2	0	1.88569	2	1	2.74815	2	0	0.930788	2	0	3.14371		2	1	2.22527	2	0	-0.144595	2	0	0.930788	2	0	3.14371
2	0	2.98935	2	1	3.24851	2	1	0.577774	2	0	2.72058		2	0	1.28156	2	1	3.24912	2	1	0.577774	2	0	2.72058
2	0	1.62611	2	1	2.25256	2	0	2.18288	2	1	2.87349		2	0	0.652528	2	1	3.86424	2	0	2.18288	2	1	2.87349
2	1	2.1807	2	0	0.451251	2	0	1.78411	2	0	1.07002		2	1	-0.589293	2	1	0.304453	2	0	1.78411	2	0	1.07002
2	0	0.246655	2	0	2.87321	2	1	1.60989	2	1	2.93689		2	0	0.829243	2	0	2.44332	2	1	1.60989	2	1	2.93689
2	1	2.42426	2	0	1.72404	2	0	0.774511	2	0	2.01266		2	0	0.399048	2	0	1.52505	2	0	0.774511	2	0	2.01266
2	0	1.17125	2	1	2.76139	2	0	1.04697	2	1	-0.19124		2	1	3.73446	2	1	1.18846	2	0	1.04697	2	1	-0.19124
2	0	2.84062	2	1	3.72396	2	0	1.11889	2	1	2.53413		2	1	0.493948	2	0	1.64282	2	0	1.11889	2	1	2.53413
2	1	3.91087	2	1	1.33043	2	0	1.05972	2	0	2.88873		2	1	0.592855	2	0	1.65727	2	0	1.05972	2	0	2.88873
2	1	2.20471	2	0	3.0602	2	1	1.81222	2	1	1.804		2	1	1.37036	2	0	2.17996	2	1	1.81222	2	1	1.804
2	0	1.34328	2	0	2.44729	2	1	0.395686	2	0	2.70762		2	0	2.1828	2	1	4.85903	2	1	0.395686	2	0	2.70762
2	1	3.10491	2	1	4.41544	2	1	0.131504	2	1	2.27379		2	1	2.66409	2	1	0.403745	2	1	0.131504	2	1	2.27379
2	0	1.28154	2	0	3.37018	2	0	1.75376	2	1	4.12526		2	0	-0.891767	2	0	-0.823256	2	0	1.75376	2	1	4.12526
2	0	2.85546	2	0	1.87478	2	1	3.19785	2	1	2.02536		2	0	-0.500762	2	1	3.69007	2	1	3.19785	2	1	2.02536
2	1	-0.24473	2	0	1.45661	2	1	2.83455	2	1	2.0854		2	1	3.65491	2	1	2.49447	2	1	2.83455	2	1	2.0854
2	1	0.568332	2	0	2.17205	2	1	1.14529	2	1	1.16995		2	0	2.25736	2	1	1.1375	2	1	1.14529	2	1	1.16995
2	0	-0.11915	2	0	1.12048	2	0	2.91859	2	0	1.12043		2	0	-1.68345	2	1	-0.796247	2	0	2.91859	2	0	1.12043
2	1	3.43959	2	0	3.70849	2	1	1.19008	2	0	1.59801		2	0	2.33827	2	0	0.490499	2	1	1.19008	2	0	1.59801
2	0	0.933058	2	0	0.244007	2	1	2.15235	2	1	4.62267		2	1	3.39838	2	0	1.87755	2	1	2.15235	2	1	4.62267
2	0	1.73787	2	0	1.40485	2	1	1.58361	2	1	2.66404		2	0	0.345135	2	1	1.50189	2	1	1.58361	2	1	2.66404
2	1	3.51769	2	0	2.56956	2	1	1.98517	2	0	3.44557		2	0	-1.37939	2	1	-0.986448	2	1	1.98517	2	0	3.44557
2	1	1.28077	2	0	0.214883	2	1	2.9614	2	1	1.41963		2	0	0.937146	2	0	-1.41768	2	1	2.9614	2	1	1.41963
2	0	0.847028	2	0	3.60024	2	1	0.197037	2	0	1.37752		2	0	2.38418	2	0	1.87929	2	1	0.197037	2	0	1.37752
2	0	2.3934	2	1	2.131	2	1	2.35595	2	1	1.80537		2	1	2.62977	2	0	1.88478	2	1	2.35595	2	1	1.80537
2	0	1.81458	2	0	5.533	2	0	0.703273	2	0	2.53485		2	0	-2.73761	2	0	0.433818	2	0	0.703273	2	0	2.53485
2	0	1.58891	2	1	1.67711	2	0	1.27441	2	0	4.12486		2	0	1.33736	2	1	2.54014	2	0	1.27441	2	0	4.12486
2	0	2.54088	2	1	1.33204	2	0	0.476355	2	1	1.84797		2	1	1.49181	2	1	1.57122	2	0	0.476355	2	1	1.84797
2	0	1.94814	2	0	0.610767	2	0	2.87262	2	1	3.11515		2	1	0.412223	2	0	1.80048	2	0	2.87262	2	1	3.11515
2	1	3.16161	2	0	2.97965	2	0	0.335651	2	0	2.45456		2	0	-0.785584	2	0	-0.519026	2	0	0.335651	2	0	2.45456
2	0	1.73156	2	0	1.63459	2	1	3.57922	2	1	2.78431		2	1	1.77138	2	1	1.80191	2	1	3.57922	2	1	2.78431
2	0	1.69386	2	1	2.4572	2	0	4.04507	2	1	-0.595156		2	0	1.28246	2	1	0.84587	2	0	4.04507	2	1	-0.595156
2	0	0.231289	2	0	3.73844	2	0	2.03207	2	1	4.73923		2	0	2.44262	2	1	2.02599	2	0	2.03207	2	1	4.73923
2	1	-0.224713	2	0	0.693719	2	0	2.63576	2	1	3.18826		2	0	1.023	2	0	1.04122	2	0	2.63576	2	1	3.18826
2	1	1.33078	2	0	5.08773	2	1	1.98468	2	1	1.60285		2	0	-2.03879	2	0	1.58967	2	1	1.98468	2	1	1.60285
2	1	-0.761267	2	0	3.78853	2	1	1.19121	2	0	4.11167		2	1	0.92262	2	0	-0.891142	2	1	1.19121	2	0	4.11167
2	0	1.57865	2	0	2.81093	2	0	2.38215	2	0	2.03523		2	0	0.22091	2	1	2.81594	2	0	2.38215	2	0	2.03523
2	1	-1.1869	2	0	3.79616	2	0	1.9959	2	1	2.37114		2	0	-1.60711	2	0	1.1084	2	0	1.9959	2	1	2.37114
2	0	2.45706	2	0	0.381808	2	0	1.99859	2	0	1.90513		2	1	-1.62824	2	1	0.749553	2	0	1.99859	2	0	1.90513
2	0	2.96405	2	0	2.26093	2	0	-0.979291	2	1	3.02681		2	0	-1.01445	2	0	1.68149	2	0	-0.979291	2	1	3.02681
2	0	1.94188	2	0	4.06165	2	0	-0.000850009	2	0	0.731582		2	1	1.21282	2	0	0.666833	2	0	-0.000850009	2	0	0.731582
2	0	0.810632	2	1	3.64643	2	0	3.05416	2	1	1.03987		2	1	-0.608959	2	1	4.54611	2	0	3.05416	2	1	1.03987
2	0	1.76721	2	0	3.03705	2	0	0.576703	2	0	2.57591		2	0	0.895173	2	0	2.43687	2	0	0.576703	2	0	2.57591
2	1	1.19843	2	1	0.680466	2	0	2.71003	2	0	2.55104		2	0	1.39995	2	0	-1.17281	2	0	2.71003	2	0	2.55104
2	0	0.111267	2	0	1.52207	2	0	3.33936	2	0	3.19811		2	0	0.556957	2	0	2.36956	2	0	3.33936	2	0	3.19811
2	0	3.13122	2	1	2.60888	2	1	1.07899	2	0	2.58299		2	1	0.573343	2	0	1.59003	2	1	1.07899	2	0	2.58299
2	0	1.29773	2	0	1.9487	2	1	0.108125	2	1	4.17942		2	0	-0.210172	2	0	2.46046	2	1	0.108125	2	1	4.17942
2	0	2.36266	2	0	2.44609	2	0	0.554717	2	1	2.996		2	0	1.33245	2	0	1.91288	2	0	0.554717	2	1	2.996
2	1	2.27384	2	0	1.96287	2	0	1.74309	2	1	3.63848		2	1	1.94899	2	0	0.996651	2	0	1.74309	2	1	3.63848
2	0	0.871536	2	0	1.96945	2	0	2.6675	2	0	2.12259		2	0	-0.427838	2	1	-4.2503	2	0	2.6675	2	0	2.12259
2	0	1.38341	2	0	3.89506	2	0	2.5181	2	1	0.300546		2	0	1.07121	2	1	2.70733	2	0	2.5181	2	1	0.300546
2	0	1.71037	2	1	2.84783	2	0	-1.09141	2	0	3.25895		2	1	0.61272	2	1	3.26282	2	0	-1.09141	2	0	3.25895
2	0	-0.689361	2	0	2.82835	2	0	0.537272	2	0	1.59014		2	0	0.339142	2	0	1.80984	2	0	0.537272	2	0	1.59014
2	0	2.30074	2	1	1.17455	2	0	0.503294	2	0	2.87386		2	1	3.5098	2	0	1.78273	2	0	0.503294	2	0	2.87386
2	0	0.300179	2	0	1.13194	2	0	4.40659	2	0	0.629761		2	0	1.44343	2	1	0.773549	2	0	4.40659	2	0	0.629761
2	1	0.964262	2	0	3.28711	2	0	3.03352	2	0	4.17586		2	0	1.7935	2	1	8.21043	2	0	3.03352	2	0	4.17586
2	1	-0.0826858	2	0	3.25953	2	0	1.14018	2	1	3.33508		2	0	1.02269	2	0	1.45097	2	0	1.14018	2	1	3.33508
2	1	1.65954	2	1	3.62065	2	0	0.744992	2	0	2.75559		2	0	-0.258034	2	1	4.36278	2	0	0.744992	2	0	2.75559
2	0	4.13117	2	0	2.32053	2	0	1.7828	2	1	1.9147		2	0	-0.774256	2	0	1.66556	2	0	1.7828	2	1	1.9147
2	0	1.96416	2	0	4.7669	2	1	-0.734081	2	1	0.878042		2	0	0.577509	2	0	2.15223	2	1	-0.734081	2	1	0.878042
2	0	1.9686	2	0	3.5823	2	0	2.98987	2	0	4.45555		2	0	0.0117672	2	1	1.63148	2	0	2.98987	2	0	4.45555
2	0	2.50907	2	0	2.96555	2	0	0.424637	2	1	2.82253		2	0	1.84326	2	0	-0.122327	2	0	0.424637	2	1	2.82253
2	0	1.63611	2	1	2.01882	2	0	3.16097	2	0	2.03579		2	0	0.723769	2	1	5.29645	2	0	3.16097	2	0	2.03579
2	1	1.65587	2	1	1.53188	2	1	1.0726	2	1	4.1442		2	0	-1.67341	2	0	1.5119	2	1	1.0726	2	1	4.1442
2	1	2.27547	2	1	1.77673	2	1	1.08451	2	1	2.49991		2	0	2.33394	2	0	0.697157	2	1	1.08451	2	1	2.49991
2	0	3.94331	2	0	3.87451	2	0	-0.138621	2	0	0.23533		2	0	-0.0378029	2	1	1.19656	2	0	-0.138621	2	0	0.23533
2	0	3.53562	2	1	4.09354	2	0	2.44412	2	0	2.40404		2	1	2.53688	2	0	0.842638	2	0	2.44412	2	0	2.40404
2	0	4.11003	2	0	2.95889	2	0	0.879024	2	1	0.136696		2	1	2.06756	2	1	0.165666	2	0	0.879024	2	1	0.136696
2	0	1.85968	2	0	2.58721	2	0	2.21509	2	1	3.40788		2	0	0.578517	2	0	1.77468	2	0	2.21509	2	1	3.40788
2	0	3.51817	2	0	4.12455	2	0	3.04698	2	1	3.63296		2	0	0.381028	2	1	2.68193	2	0	3.04698	2	1	3.63296
2	0	3.19204	2	1	2.55511	2	0	-0.276582	2	0	1.29419		2	0	0.330481	2	1	4.11522	2	0	-0.276582	2	0	1.29419
2	1	3.29775	2	1	2.55561	2	1	1.75925	2	0	3.87605		2	1	-0.0528537	2	1	0.713763	2	1	1.75925	2	0	3.87605
2	0	0.654796	2	0	0.535712	2	0	2.51601	2	1	3.49101		2	0	2.24341	2	1	4.55188	2	0	2.51601	2	1	3.49101
2	1	1.63977	2	1	3.85331	2	0	1.03413	2	0	2.48741		2	1	4.04817	2	1	4.79708	2	0	1.03413	2	0	2.48741
2	0	1.95106	2	0	5.68799	2	0	3.21156	2	0	4.58243		2	0	-0.384509	2	0	0.842962	2	0	3.21156	2	0	4.58243
2	1	1.8186	2	0	1.11083	2	1	1.08554	2	1	5.23624		2	0	1.91396	2	1	0.850405	2	1	1.08554	2	1	5.23624
2	1	1.0068	2	1	3.76108	2	0	1.61511	2	1	2.52605		2	1	1.66711	2	1	0.259131	2	0	1.61511	2	1	2.52605
2	1	0.469642	2	0	4.41645	2	1	0.854608	2	0	3.25395		2	1	-1.79179	2	1	2.02227	2	1	0.854608	2	0	3.25395
2	1	2.13984	2	0	3.84567	2	0	1.96098	2	0	1.92161		2	1	3.54018	2	1	-1.95667	2	0	1.96098	2	0	1.92161
2	0	1.15882	2	1	4.32779	2	1	0.407866	2	0	1.68684		2	0	2.47618	2	1	1.23249	2	1	0.407866	2	0	1.68684
2	1	0.376677	2	1	2.8321	2	1	-0.84741	2	0	1.90664		2	0	-0.0797846	2	0	-0.82228	2	1	-0.84741	2	0	1.90664
2	1	0.0498947	2	1	3.00792	2	1	3.68811	2	0	3.13531		2	0	2.14318	2	0	2.06869	2	1	3.68811	2	0	3.13531
2	1	1.73664	2	0	1.54216	2	1	2.13344	2	0	1.87348		2	1	1.98707	2	1	1.39757	2	1	2.13344	2	0	1.87348
2	0	1.22313	2	0	3.70367	2	0	1.60616	2	0	1.19135		2	0	-1.64377	2	0	-0.284757	2	0	1.60616	2	0	1.19135
2	0	0.335396	2	0	3.41949	2	1	1.67504	2	1	0.67971		2	1	0.773133	2	1	1.81659	2	1	1.67504	2	1	0.67971
2	0	3.42585	2	1	2.58618	2	0	1.45821	2	1	3.27042		2	0	0.736279	2	1	1.66896	2	0	1.45821	2	1	3.27042
2	0	1.6601	2	0	4.14743	2	1	2.6611	2	1	5.32564		2	0	1.3597	2	1	0.856324	2	1	2.6611	2	1	5.32564
2	0	1.70036	2	0	4.21167	2	1	-0.00728927	2	1	2.70944		2	0	1.37265	2	0	1.44435	2	1	-0.00728927	2	1	2.70944
2	0	1.28953	2	1	3.92781	2	1	0.725721	2	0	0.0233974		2	0	-0.757658	2	0	0.699575	2	1	0.725721	2	0	0.0233974
2	1	1.0944	2	0	1.72678	2	0	0.234788	2	1	3.15442		2	1	0.674558	2	1	3.17848	2	0	0.234788	2	1	3.15442
2	1	0.659461	2	0	5.48652	2	1	0.715915	2	0	3.97317		2	0	2.43396	2	0	-1.02023	2	1	0.715915	2	0	3.97317
2	0	2.7288	2	0	3.83147	2	1	2.66399	2	1	3.66779		2	1	4.83586	2	1	-1.13404	2	1	2.66399	2	1	3.66779
2	0	4.00735	2	0	1.69308	2	0	1.28063	2	0	2.30934		2	1	-1.39932	2	0	0.782402	2	0	1.28063	2	0	2.30934
2	1	2.53182	2	0	2.57385	2	0	0.045217	2	0	2.27815		2	1	4.21895	2	1	3.83815	2	0	0.045217	2	0	2.27815
2	1	0.429285	2	0	3.7159	2	1	1.64465	2	1	2.93297		2	0	-1.51149	2	0	1.42227	2	1	1.64465	2	1	2.93297
2	0	1.26484	2	1	0.793534	2	1	1.89695	2	0	1.61881		2	0	-2.32701	2	1	2.54924	2	1	1.89695	2	0	1.61881
2	0	-0.406221	2	0	2.17446	2	1	-0.435509	2	0	2.41265		2	1	1.2397	2	1	2.28628	2	1	-0.435509	2	0	2.41265
2	0	2.38935	2	1	2.42061	2	1	2.01457	2	0	3.12661		2	1	0.309889	2	1	4.52876	2	1	2.01457	2	0	3.12661
2	0	2.09692	2	1	0.671126	2	0	1.01074	2	0	0.615826		2	0	1.43962	2	1	2.43007	2	0	1.01074	2	0	0.615826
2	0	1.21476	2	1	1.60614	2	1	2.95591	2	0	3.62097		2	0	1.70798	2	0	0.834528	2	1	2.95591	2	0	3.62097
2	0	1.60492	2	1	2.52569	2	0	1.61871	2	0	0.970873		2	1	5.94794	2	1	3.20114	2	0	1.61871	2	0	0.970873
2	0	-0.190021	2	0	2.07564	2	1	1.8244	2	0	2.79885		2	1	-0.294009	2	1	-0.402117	2	1	1.8244	2	0	2.79885
2	1	1.94346	2	1	0.103253	2	0	3.74706	2	0	4.70795		2	1	1.23598	2	1	3.56661	2	0	3.74706	2	0	4.70795
2	1	2.8093	2	0	1.3801	2	0	1.26441	2	0	3.24227		2	0	-0.45494	2	1	0.025099	2	0	1.26441	2	0	3.24227
2	0	0.499297	2	0	3.68999	2	0	2.15696	2	1	3.304		2	0	2.25079	2	1	3.54059	2	0	2.15696	2	1	3.304
2	0	1.93914	2	1	4.43186	2	1	1.06519	2	1	1.23992		2	1	0.557561	2	0	1.46805	2	1	1.06519	2	1	1.23992
2	0	2.32171	2	0	4.60106	2	0	2.55207	2	0	1.56856		2	0	2.10625				2	0	2.55207	2	0	1.56856
2	0	1.13381	2	1	3.20043	2	0	1.19093	2	0	0.777491		2	0	0.831324				2	0	1.19093	2	0	0.777491
2	0	2.63528	2	1	2.612	2	0	2.08383	2	1	3.28368		2	1	4.00459				2	0	2.08383	2	1	3.28368
2	0	0.785279	2	0	1.68436	2	1	1.59124	2	1	2.35395		2	0	-0.232377				2	1	1.59124	2	1	2.35395
2	0	2.80468	2	0	1.50222	2	0	-0.347941	2	1	1.73293		2	1	3.36577				2	0	-0.347941	2	1	1.73293
2	1	2.21498	2	1	1.56995	2	0	1.20247	2	0	3.34465		2	0	-5.26023				2	0	1.20247	2	0	3.34465
2	1	0.672879	2	0	1.86406	2	1	1.71085	2	0	3.23174		2	1	2.65615				2	1	1.71085	2	0	3.23174
2	0	0.274855	2	0	3.85389	2	1	1.53871	2	0	4.07652		2	1	2.30901				2	1	1.53871	2	0	4.07652
2	0	2.65717	2	1	1.83374	2	1	2.80692	2	0	0.368114		2	0	2.23124				2	1	2.80692	2	0	0.368114
2	0	1.08824	2	0	1.8776	2	0	1.86599	2	1	2.96178		2	1	3.70018				2	0	1.86599	2	1	2.96178
2	0	-1.50687	2	0	-1.43701	2	1	0.878036	2	1	4.28471		2	1	-0.195843				2	1	0.878036	2	1	4.28471
2	0	-0.332894	2	0	4.16058	2	0	1.59353	2	0	3.50677		2	1	1.70843				2	0	1.59353	2	0	3.50677
2	1	0.619219	2	1	1.48257	2	0	1.76345	2	0	1.81736		2	0	2.10102				2	0	1.76345	2	0	1.81736
2	0	1.94615	2	1	2.87568	2	0	2.52355	2	0	4.08442		2	1	3.4315				2	0	2.52355	2	0	4.08442
2	0	2.14384	2	1	1.96152	2	0	0.992632	2	0	3.24031		2	0	2.36243				2	0	0.992632	2	0	3.24031
2	0	6.07164	2	0	3.8362	2	0	3.19957	2	1	2.60421		2	1	-1.02911				2	0	3.19957	2	1	2.60421
2	0	-0.263442	2	1	3.57986	2	1	1.17299	2	0	1.52511		2	1	5.32939				2	1	1.17299	2	0	1.52511
2	0	0.334478	2	0	1.56017	2	1	1.13184	2	1	3.38691		2	0	0.602053				2	1	1.13184	2	1	3.38691
2	0	1.47284	2	0	1.72989	2	1	2.57991	2	0	1.45035		2	0	0.635144				2	1	2.57991	2	0	1.45035
2	1	2.98028	2	0	3.37133	2	1	0.573741	2	0	3.04477		2	0	0.316868				2	1	0.573741	2	0	3.04477
2	1	-0.201366	2	0	1.82487	2	0	1.14074	2	0	3.3582		2	0	-1.31811				2	0	1.14074	2	0	3.3582
2	0	1.42683	2	0	0.862448	2	1	2.58495	2	1	2.29702		2	0	0.855555				2	1	2.58495	2	1	2.29702
2	0	1.31963	2	0	2.47685	2	0	3.88977	2	0	0.214455		2	1	4.11886				2	0	3.88977	2	0	0.214455
2	0	1.03421	2	0	3.01633	2	0	3.33754	2	0	3.55916		2	1	3.60001				2	0	3.33754	2	0	3.55916
2	0	-0.150553	2	0	3.88587	2	1	2.75786	2	1	0.6482		2	1	2.16304				2	1	2.75786	2	1	0.6482
2	0	2.36801	2	0	2.71844	2	0	0.361523	2	1	0.238196		2	0	-1.94503				2	0	0.361523	2	1	0.238196
2	0	1.28009	2	0	3.0491	2	1	0.131706	2	1	2.51219		2	0	2.05315				2	1	0.131706	2	1	2.51219
2	0	1.96727	2	1	1.50353	2	0	2.24349	2	1	4.82781		2	0	0.879886				2	0	2.24349	2	1	4.82781
2	1	2.59268	2	1	-0.275998	2	1	3.60863	2	1	2.77239		2	1	-1.15558				2	1	3.60863	2	1	2.77239
2	0	3.14501	2	0	4.37337	2	0	2.12523	2	1	2.43069		2	0	2.19203				2	0	2.12523	2	1	2.43069
2	0	0.954448	2	0	3.39609	2	0	3.4571	2	1	2.81337		2	1	0.572658				2	0	3.4571	2	1	2.81337
2	0	1.3646	2	0	5.62264	2	1	-1.38705	2	1	3.07922		2	1	2.3444				2	1	-1.38705	2	1	3.07922
2	0	0.17622	2	1	1.93537	2	0	1.89307	2	0	1.3482		2	0	-1.90119				2	0	1.89307	2	0	1.3482
2	0	0.64099	2	0	5.23055	2	0	2.01788	2	0	3.03309		2	0	-1.32717				2	0	2.01788	2	0	3.03309
2	1	1.07411	2	0	0.571372	2	0	4.20053	2	1	2.72146		2	1	2.65455				2	0	4.20053	2	1	2.72146
2	1	1.68191	2	0	4.83443	2	1	1.4272	2	0	1.10737		2	0	2.29243				2	1	1.4272	2	0	1.10737
2	0	0.839436	2	0	2.44177	2	0	2.57235	2	0	4.18787		2	1	1.86227				2	0	2.57235	2	0	4.18787
2	0	1.46052	2	0	2.6536	2	1	0.638444	2	0	2.41525		2	0	1.93888				2	1	0.638444	2	0	2.41525
2	0	0.686079	2	0	2.49151	2	1	2.28542	2	1	0.856097		2	0	1.38559				2	1	2.28542	2	1	0.856097
2	1	1.06609	2	0	1.92908	2	1	4.41263	2	1	2.24583		2	0	0.538064				2	1	4.41263	2	1	2.24583
2	0	0.977107	2	0	2.13027	2	1	2.17333	2	0	3.56724		2	0	1.499				2	1	2.17333	2	0	3.56724
2	0	3.68042	2	1	2.75776	2	0	0.764771	2	1	2.3208		2	0	2.1666				2	0	0.764771	2	1	2.3208
2	0	1.04111	2	0	2.79125	2	0	2.2165	2	1	1.83728		2	1	-1.00725				2	0	2.2165	2	1	1.83728
2	0	-0.0656362	2	0	3.85361	2	1	2.86751	2	1	1.82923		2	0	1.76014				2	1	2.86751	2	1	1.82923
2	1	0.205334	2	0	2.81468	2	0	1.33825	2	1	3.58777		2	0	0.600545				2	0	1.33825	2	1	3.58777
2	0	-0.84863	2	0	2.96774	2	1	2.30985	2	0	3.40816		2	1	3.19646				2	1	2.30985	2	0	3.40816
2	0	1.13381	2	0	2.3454	2	1	0.170067	2	1	1.49196		2	0	-0.650602				2	1	0.170067	2	1	1.49196
2	1	0.524085	2	1	4.18373	2	1	3.00543	2	0	0.6246		2	1	2.37819				2	1	3.00543	2	0	0.6246
2	1	3.235	2	0	2.95351	2	1	1.38256	2	1	1.84092		2	1	3.61591				2	1	1.38256	2	1	1.84092
2	1	2.17516	2	1	3.63135	2	0	0.669038	2	1	3.50157		2	1	0.260581				2	0	0.669038	2	1	3.50157
2	1	3.2512	2	0	3.82052	2	0	1.30983	2	0	4.35675		2	0	1.06243				2	0	1.30983	2	0	4.35675
2	1	2.78522	2	1	2.79517	2	1	0.293891	2	0	2.27569		2	0	-2.20473				2	1	0.293891	2	0	2.27569
2	1	1.69695	2	0	3.42707	2	0	3.98396	2	1	3.88559		2	0	0.845746				2	0	3.98396	2	1	3.88559
2	1	0.447732	2	0	2.69061	2	0	2.1913	2	0	4.59763		2	1	-0.358304				2	0	2.1913	2	0	4.59763
2	0	1.91369	2	0	0.744112	2	0	-0.781414	2	1	1.50431		2	0	-0.654115				2	0	-0.781414	2	1	1.50431
2	1	0.931365	2	1	2.28089	2	0	0.420466	2	0	1.90541		2	1	3.25352				2	0	0.420466	2	0	1.90541
2	0	1.66255	2	0	4.49337	2	0	1.09122	2	0	1.7759		2	0	0.829943				2	0	1.09122	2	0	1.7759
2	1	1.98234	2	0	2.08505	2	1	2.14325	2	0	3.7024		2	0	0.00570529				2	1	2.14325	2	0	3.7024
2	0	1.3703	2	1	3.49952	2	1	2.15485	2	1	2.79273		2	0	2.4709				2	1	2.15485	2	1	2.79273
2	0	1.26442	2	0	2.32128	2	1	2.84983	2	0	3.42605		2	0	0.613136				2	1	2.84983	2	0	3.42605
2	0	0.617543	2	1	3.07671	2	1	0.68408	2	0	3.4497		2	0	1.69026				2	1	0.68408	2	0	3.4497
2	1	1.44628	2	0	0.62774	2	0	1.76669	2	1	0.0579352		2	0	2.47642				2	0	1.76669	2	1	0.0579352
2	0	-0.406692	2	0	1.40314	2	0	2.93998	2	0	2.35108		2	1	4.03216				2	0	2.93998	2	0	2.35108
2	0	2.03977	2	0	1.81632	2	1	1.24432	2	1	2.39447		2	0	-0.272368				2	1	1.24432	2	1	2.39447
2	1	2.0206	2	1	-0.280149	2	0	1.98697	2	0	1.04405		2	0	-0.94702				2	0	1.98697	2	0	1.04405
2	0	-0.887027	2	0	2.91144	2	0	0.948698	2	0	2.6517		2	0	2.16743				2	0	0.948698	2	0	2.6517
2	0	3.1859	2	0	3.2971	2	1	3.20797	2	1	1.61093		2	0	2.44153				2	1	3.20797	2	1	1.61093
2	0	1.82519	2	0	3.11122	2	1	0.866217	2	0	3.10384		2	1	0.0455552				2	1	0.866217	2	0	3.10384
2	1	2.15997	2	0	1.59805	2	0	1.32268	2	1	2.70597		2	0	1.94069				2	0	1.32268	2	1	2.70597
2	1	1.60887	2	0	1.98653	2	1	2.99065	2	0	1.80039		2	1	-2.3777				2	1	2.99065	2	0	1.80039
2	0	2.27811	2	1	3.33991	2	1	1.24522	2	1	1.93362		2	0	0.876893				2	1	1.24522	2	1	1.93362
2	0	0.370381	2	0	3.98159	2	0	2.34789	2	1	4.49148		2	0	1.46671				2	0	2.34789	2	1	4.49148
2	1	-0.0899305	2	0	3.09581	2	0	1.94715	2	1	1.58761		2	0	-2.9648				2	0	1.94715	2	1	1.58761
2	1	1.40703	2	1	2.3622	2	0	3.50031	2	1	2.16623		2	0	0.917484				2	0	3.50031	2	1	2.16623
2	1	1.79915	2	0	0.36329	2	1	3.1106	2	1	1.95484		2	0	0.409383				2	1	3.1106	2	1	1.95484
2	1	0.904115	2	1	2.25599	2	0	2.27376	2	1	0.983352		2	0	2.1407				2	0	2.27376	2	1	0.983352
2	0	3.9717	2	0	3.58611	2	1	2.24866	2	0	2.99366		2	1	2.34203				2	1	2.24866	2	0	2.99366
2	1	1.7202	2	0	3.50785	2	1	2.13068	2	1	3.57235		2	1	1.33786				2	1	2.13068	2	1	3.57235
2	0	-0.0398945	2	0	3.46111	2	1	1.14793	2	1	0.560881		2	0	0.754709				2	1	1.14793	2	1	0.560881
2	0	2.19991	2	1	4.88008	2	0	2.79112	2	0	3.31976		2	0	2.37128				2	0	2.79112	2	0	3.31976
2	0	0.737468	2	1	3.99133	2	1	1.42869	2	0	3.00924		2	0	-1.43934				2	1	1.42869	2	0	3.00924
2	0	-0.133413	2	0	2.80401	2	0	1.82472	2	0	0.155152		2	0	2.38885				2	0	1.82472	2	0	0.155152
2	0	3.72132	2	0	2.51005	2	0	1.20719	2	0	2.9302		2	0	1.59324				2	0	1.20719	2	0	2.9302
2	0	1.61686	2	0	2.86991	2	0	0.648355	2	0	1.88059		2	0	1.13546				2	0	0.648355	2	0	1.88059
2	1	2.50618	2	0	1.43099	2	1	0.615063	2	0	3.17605		2	0	-0.707633				2	1	0.615063	2	0	3.17605
2	0	-1.01493	2	0	2.22606	2	1	1.37443	2	1	0.857332		2	0	1.14671				2	1	1.37443	2	1	0.857332
2	0	-0.406777	2	0	3.41097	2	0	0.559616	2	0	1.76803		2	1	2.39639				2	0	0.559616	2	0	1.76803
2	0	1.15707	2	1	2.4216	2	1	3.2424	2	0	2.33777		2	1	4.41695				2	1	3.2424	2	0	2.33777
2	1	2.74306	2	0	2.00266	2	0	1.82734	2	0	1.42229		2	0	-0.233046				2	0	1.82734	2	0	1.42229
2	0	1.59273	2	1	1.94741	2	1	2.11273	2	0	3.42103		2	0	-0.969181				2	1	2.11273	2	0	3.42103
2	0	2.47712	2	1	1.86161	2	1	0.631441	2	1	0.449864		2	1	-0.467948				2	1	0.631441	2	1	0.449864
2	0	1.25396	2	0	3.41304	2	1	-0.355635	2	1	3.17491		2	1	1.46726				2	1	-0.355635	2	1	3.17491
2	0	2.65111	2	0	2.20021	2	1	1.85668	2	0	1.62263		2	0	-0.859934				2	1	1.85668	2	0	1.62263
2	0	-0.376061	2	0	3.26656	2	0	3.35596	2	0	1.10964		2	0	0.920934				2	0	3.35596	2	0	1.10964
2	1	1.13507	2	0	3.18951	2	0	4.1723	2	1	2.6698		2	1	2.86593				2	0	4.1723	2	1	2.6698
2	0	2.82979	2	0	-0.105873	2	1	0.495901	2	1	3.25522		2	1	1.32596				2	1	0.495901	2	1	3.25522
2	0	-0.0253899	2	1	4.32465	2	0	1.15399	2	1	3.64434		2	0	-2.03384				2	0	1.15399	2	1	3.64434
2	0	3.19487	2	0	0.874215	2	0	1.85923	2	1	1.91684		2	0	1.35812				2	0	1.85923	2	1	1.91684
2	0	1.6331	2	1	4.22805	2	0	2.72363	2	1	2.57174		2	1	1.64418				2	0	2.72363	2	1	2.57174
2	0	4.23575	2	0	3.92901	2	1	2.44499	2	0	2.86934		2	0	0.0702432				2	1	2.44499	2	0	2.86934
2	0	1.55242	2	0	1.61865	2	1	0.0847041	2	0	2.03212		2	1	0.618852				2	1	0.0847041	2	0	2.03212
2	1	2.53865	2	0	3.0192	2	1	2.48839	2	0	2.43575		2	1	1.47862				2	1	2.48839	2	0	2.43575
2	0	2.40908	2	1	2.50129	2	1	-1.75792	2	0	1.97376		2	0	2.48542				2	1	-1.75792	2	0	1.97376
2	0	3.03963	2	0	3.71683	2	0	-0.6843	2	1	4.54457		2	1	3.94469				2	0	-0.6843	2	1	4.54457
2	1	0.909494	2	0	1.2954	2	0	2.06797	2	0	3.42269		2	1	2.882				2	0	2.06797	2	0	3.42269
2	0	-0.154201	2	0	1.88283	2	0	1.81033	2	1	3.49571		2	1	0.685723				2	0	1.81033	2	1	3.49571
2	1	2.32096	2	0	3.82273	2	1	0.0465186	2	1	1.38209		2	1	2.87874				2	1	0.0465186	2	1	1.38209
2	0	2.63113	2	0	1.72243	2	1	-0.266016	2	0	3.45691		2	1	3.44282				2	1	-0.266016	2	0	3.45691
2	0	0.214922	2	0	3.07895	2	0	0.322883	2	1	1.84241		2	0	-0.422142				2	0	0.322883	2	1	1.84241
2	0	2.067	2	0	0.991266	2	1	0.0981884	2	1	2.12041		2	1	-0.331406				2	1	0.0981884	2	1	2.12041
2	1	2.83407	2	0	3.09199	2	0	2.11664	2	0	2.44481		2	0	0.0316303				2	0	2.11664	2	0	2.44481
2	0	2.76157	2	0	2.22369	2	1	0.111724	2	0	2.28994		2	0	0.757641				2	1	0.111724	2	0	2.28994
2	1	2.52344	2	1	2.39822	2	1	2.05275	2	1	2.49128		2	1	0.86007				2	1	2.05275	2	1	2.49128
2	1	3.00119	2	0	1.3367	2	0	2.3729	2	0	3.21393		2	0	1.75384				2	0	2.3729	2	0	3.21393
2	0	3.03409	2	1	0.940153	2	1	2.26638	2	1	1.51909		2	1	0.819495				2	1	2.26638	2	1	1.51909
2	1	2.54318	2	1	6.01671	2	0	1.41904	2	0	1.61638		2	0	1.85728				2	0	1.41904	2	0	1.61638
2	1	4.07865	2	0	3.40073	2	1	1.07628	2	0	2.56352		2	0	2.49944				2	1	1.07628	2	0	2.56352
2	0	1.49492	2	0	1.52529	2	0	1.55346	2	0	1.99051		2	1	2.78398				2	0	1.55346	2	0	1.99051
2	1	3.08115	2	1	1.72879	2	0	1.24169	2	0	1.65932		2	0	2.24374				2	0	1.24169	2	0	1.65932
2	0	0.468036	2	1	3.56214	2	0	1.03616	2	0	2.55198		2	0	1.01908				2	0	1.03616	2	0	2.55198
2	1	1.58198	2	0	3.85032	2	1	-0.559817	2	0	3.29874		2	1	1.28235				2	1	-0.559817	2	0	3.29874
2	0	0.472039	2	0	5.74084	2	0	0.982779	2	0	2.88497		2	0	0.269292				2	0	0.982779	2	0	2.88497
2	0	0.666695	2	1	2.12058	2	0	1.14179	2	0	3.90958		2	0	-1.44118				2	0	1.14179	2	0	3.90958
2	0	2.55818	2	0	2.35212	2	0	0.667389	2	1	1.32444		2	0	-1.87543				2	0	0.667389	2	1	1.32444
2	1	2.06059	2	0	3.65137	2	0	1.0366	2	0	2.98826		2	0	-2.29594				2	0	1.0366	2	0	2.98826
2	0	1.17635	2	0	1.843	2	0	1.844	2	0	3.34896		2	1	-0.502469				2	0	1.844	2	0	3.34896
2	0	1.08251	2	0	3.15983	2	0	1.64727	2	1	5.48709		2	1	0.539471				2	0	1.64727	2	1	5.48709
2	1	0.667719	2	0	1.84294	2	1	2.56112	2	1	2.02859								2	1	2.56112	2	1	2.02859
2	0	1.37542	2	0	4.00841	2	0	0.498642	2	1	2.45937								2	0	0.498642	2	1	2.45937
2	1	1.89738	2	1	4.06256	2	1	1.84347	2	1	2.81483								2	1	1.84347	2	1	2.81483
2	0	2.99152	2	0	1.90778	2	0	-0.550644	2	1	4.39144								2	0	-0.550644	2	1	4.39144
2	0	1.69393	2	1	2.83402	2	1	2.91737	2	1	-0.0408904								2	1	2.91737	2	1	-0.0408904
2	1	3.19954	2	0	3.26129	2	0	1.48135	2	0	4.2491								2	0	1.48135	2	0	4.2491
2	1	0.499505	2	0	2.32969	2	0	0.0397817	2	1	1.38202								2	0	0.0397817	2	1	1.38202
2	0	-0.285101	2	1	1.26771	2	1	2.6382	2	1	4.13263								2	1	2.6382	2	1	4.13263
2	0	1.05758	2	0	3.50775	2	0	1.00987	2	1	3.00242								2	0	1.00987	2	1	3.00242
2	0	1.7322	2	0	0.914623	2	1	2.25767	2	1	4.03177								2	1	2.25767	2	1	4.03177
2	0	1.86108	2	1	1.63321	2	0	2.50614	2	0	2.99258								2	0	2.50614	2	0	2.99258
2	0	3.88458	2	0	2.24602	2	0	2.69114	2	1	1.78119								2	0	2.69114	2	1	1.78119
2	0	1.56253	2	0	2.35901	2	1	0.549509	2	0	2.8666								2	1	0.549509	2	0	2.8666
2	0	2.09527	2	1	3.13187	2	1	2.13294	2	1	5.31789								2	1	2.13294	2	1	5.31789
2	1	1.15545	2	0	4.73099	2	1	2.6456	2	0	3.98837								2	1	2.6456	2	0	3.98837
2	0	1.19409	2	0	2.12679	2	0	0.775853	2	1	2.8459								2	0	0.775853	2	1	2.8459
2	1	2.41866	2	0	0.136784	2	0	5.28756	2	0	2.84972								2	0	5.28756	2	0	2.84972
2	1	0.266543	2	0	3.30272	2	1	3.11171	2	0	4.28025								2	1	3.11171	2	0	4.28025
2	0	2.08851	2	1	3.53942	2	0	3.36188	2	1	2.08515								2	0	3.36188	2	1	2.08515
2	0	0.11533	2	0	2.49282	2	0	3.765	2	1	0.123311								2	0	3.765	2	1	0.123311
2	0	2.64494	2	0	2.07342	2	1	0.750468	2	0	4.08131								2	1	0.750468	2	0	4.08131
2	0	2.02346	2	0	2.09437	2	0	2.41849	2	0	-0.874218								2	0	2.41849	2	0	-0.874218
2	0	-0.80425	2	0	1.75753	2	0	0.281201	2	0	4.96576								2	0	0.281201	2	0	4.96576
2	1	1.25607	2	0	2.24426	2	0	0.518868	2	0	3.59665								2	0	0.518868	2	0	3.59665
2	0	0.206298	2	0	1.41883	2	1	1.49134	2	0	3.05841								2	1	1.49134	2	0	3.05841
2	0	-0.701555	2	0	1.51904	2	0	1.1382	2	0	2.51766								2	0	1.1382	2	0	2.51766
2	1	1.41104	2	1	2.27838	2	1	0.225879	2	1	1.28383								2	1	0.225879	2	1	1.28383
2	0	3.49379	2	1	2.51904	2	0	0.359862	2	0	2.51102								2	0	0.359862	2	0	2.51102
2	0	2.62171	2	0	2.02524	2	1	2.69489	2	1	3.36398								2	1	2.69489	2	1	3.36398
2	0	1.62274	2	0	2.29709	2	0	1.92345	2	0	3.69317								2	0	1.92345	2	0	3.69317
2	1	0.784912	2	1	4.1628	2	1	-0.0196077	2	0	1.79678								2	1	-0.0196077	2	0	1.79678
2	1	-0.983412	2	0	3.04058	2	0	2.37111	2	0	2.55543								2	0	2.37111	2	0	2.55543
2	0	0.347046	2	1	3.15379	2	0	1.28156	2	1	0.283237								2	0	1.28156	2	1	0.283237
2	0	2.15281	2	0	0.989722	2	0	1.52398	2	0	-0.146584								2	0	1.52398	2	0	-0.146584
2	1	1.65329	2	0	4.01617	2	1	0.936569	2	0	4.32305								2	1	0.936569	2	0	4.32305
2	1	0.503742	2	0	0.762748	2	1	-0.512843	2	0	4.10026								2	1	-0.512843	2	0	4.10026
2	0	0.0836566	2	1	0.5304	2	1	-0.307468	2	0	2.35754								2	1	-0.307468	2	0	2.35754
2	1	1.99235	2	1	1.12919	2	1	1.74123	2	0	2.77261								2	1	1.74123	2	0	2.77261
2	0	0.656046	2	1	2.93762	2	0	2.35397	2	1	0.263627								2	0	2.35397	2	1	0.263627
2	1	3.70835	2	0	3.19358	2	1	3.67075	2	0	4.81916								2	1	3.67075	2	0	4.81916
2	0	2.52186	2	0	2.6026	2	1	3.60779	2	1	-1.13993								2	1	3.60779	2	1	-1.13993
2	1	0.835479	2	0	-0.310284	2	0	1.27959	2	1	2.07945								2	0	1.27959	2	1	2.07945
2	1	2.21588	2	0	4.35679	2	0	0.496314	2	0	4.38682								2	0	0.496314	2	0	4.38682
2	0	-1.39946	2	0	-1.5091	2	0	0.256893	2	1	2.46882								2	0	0.256893	2	1	2.46882
2	1	1.23251	2	0	2.23779	2	0	-0.484944	2	0	0.595524								2	0	-0.484944	2	0	0.595524
2	0	0.978208	2	0	0.833891	2	0	4.07601	2	0	1.95941								2	0	4.07601	2	0	1.95941
2	0	2.72431	2	0	0.951128	2	1	2.23534	2	0	2.79897								2	1	2.23534	2	0	2.79897
2	0	3.10117	2	0	1.13523	2	0	1.92408	2	1	2.8138								2	0	1.92408	2	1	2.8138
2	1	1.04133	2	1	3.43404	2	0	1.25713	2	1	1.72774								2	0	1.25713	2	1	1.72774
2	0	1.89935	2	1	2.02365	2	0	1.7401	2	0	3.32257								2	0	1.7401	2	0	3.32257
2	0	0.553118	2	0	4.34852	2	1	-0.198042	2	0	1.41592								2	1	-0.198042	2	0	1.41592
2	0	0.278032	2	0	3.04142	2	1	2.08153	2	1	2.84497								2	1	2.08153	2	1	2.84497
2	0	1.07776	2	0	1.51621	2	1	3.82118	2	0	0.906192								2	1	3.82118	2	0	0.906192
2	0	1.20692	2	1	3.18196	2	0	0.305301	2	0	2.27312								2	0	0.305301	2	0	2.27312
2	1	0.684476	2	1	3.83794	2	0	4.25298	2	0	3.18989								2	0	4.25298	2	0	3.18989
2	0	1.90252	2	1	1.32433	2	1	1.30571	2	0	1.94359								2	1	1.30571	2	0	1.94359
2	1	1.19241	2	0	1.80893	2	1	2.64364	2	1	1.36176								2	1	2.64364	2	1	1.36176
2	0	-0.385819	2	0	3.02246	2	1	2.68398	2	1	2.53221								2	1	2.68398	2	1	2.53221
2	0	3.82813	2	0	1.22967	2	0	2.0794	2	1	3.0132								2	0	2.0794	2	1	3.0132
2	0	0.617233	2	1	3.31067	2	1	1.6381	2	0	5.82778								2	1	1.6381	2	0	5.82778
2	0	2.44846	2	0	3.27111	2	1	1.91204	2	1	2.4882								2	1	1.91204	2	1	2.4882
2	0	0.384958	2	1	2.45774	2	0	3.06792	2	0	2.69339								2	0	3.06792	2	0	2.69339
2	0	2.87013	2	0	1.89937	2	0	3.01766	2	0	2.30833								2	0	3.01766	2	0	2.30833
2	0	0.987458	2	0	4.03418	2	0	1.69145	2	1	0.922694								2	0	1.69145	2	1	0.922694
2	0	-1.39003	2	0	3.90852	2	1	-0.78697	2	1	3.24137								2	1	-0.78697	2	1	3.24137
2	0	2.33081	2	1	3.23192	2	1	1.88637	2	1	1.152								2	1	1.88637	2	1	1.152
2	0	1.87715	2	1	3.67854	2	1	-0.320926	2	1	1.36708								2	1	-0.320926	2	1	1.36708
2	1	2.31855	2	0	2.30328	2	0	1.49171	2	1	-0.306088								2	0	1.49171	2	1	-0.306088
2	1	2.08354	2	0	1.9989	2	0	1.53058	2	0	2.83915								2	0	1.53058	2	0	2.83915
2	0	1.56151	2	1	4.81351	2	0	2.93537	2	0	0.10804								2	0	2.93537	2	0	0.10804
2	0	3.09365	2	1	2.65607	2	0	1.50484											2	0	1.50484
2	0	1.20386	2	1	3.9082	2	0	2.83281											2	0	2.83281
2	0	0.944342	2	0	2.32608	2	1	1.32731											2	1	1.32731
2	1	2.38777	2	0	2.57985	2	0	2.31842											2	0	2.31842
2	0	4.2367	2	0	2.98068	2	1	2.34236											2	1	2.34236
2	1	3.52836	2	0	4.0818	2	1	2.43779											2	1	2.43779
2	0	1.87991	2	1	4.10128	2	0	0.589685											2	0	0.589685
2	0	0.792936	2	0	5.75617
2	1	2.91932	2	0	3.00172
2	1	1.5846	2	1	3.20246
2	0	1.7201	2	0	1.03409
2	0	3.00822	2	0	2.35868
2	1	-0.0209437	2	1	2.6467
2	1	-0.306702	2	0	2.63252
2	1	2.21769	2	1	4.00283
2	1	3.56919	2	0	2.62423
2	0	-0.0207348	2	1	2.75339
2	0	0.34344	2	1	1.3064
2	0	2.5752	2	0	4.91092
2	0	2.1775	2	1	1.64078
2	0	1.64023	2	0	2.7862
2	0	1.52527	2	0	2.80351
2	0	2.14395	2	0	3.15561
2	1	2.22303	2	0	3.12456
2	0	1.82763	2	0	1.49623
2	0	1.07928	2	0	3.27402
2	0	2.38803	2	0	2.75987
2	1	0.590328	2	0	0.946149
2	1	0.452219	2	0	3.4207
2	0	1.63244	2	0	2.8837
2	0	-0.655228	2	1	2.90248
2	0	2.24426	2	0	3.6831
2	1	2.00633	2	0	1.90707
2	0	-1.69181	2	0	3.62117
2	0	2.68217	2	0	2.42161
2	1	1.45662	2	0	3.94262
2	0	1.46898	2	1	2.98391
2	0	2.36736	2	0	3.46617
2	0	1.22474	2	0	3.58785
2	1	1.52147	2	1	1.58389
2	0	1.40967	2	1	-0.63014
2	0	2.40619	2	0	2.44555
2	0	2.84914	2	0	2.29785
2	0	4.22491	2	0	1.71513
2	0	1.68613	2	1	1.58748
2	1	1.41244	2	0	1.26443
2	0	0.198218	2	0	0.428682
2	1	1.69472	2	0	0.39585
2	0	-1.93068	2	1	1.92339
2	0	1.72515	2	0	1.78577
2	0	1.08243	2	1	3.2452
2	0	-0.277856	2	0	2.47299
2	0	3.3641	2	0	1.25774
2	0	2.85743	2	0	1.63901
2	0	-0.0692821	2	0	0.475776
2	0	3.52352	2	0	3.19616
2	0	1.86837	2	0	1.66102
2	0	2.1736	2	0	2.07992
2	0	0.42895	2	1	1.45
2	1	1.28426	2	0	0.935463
2	1	1.25498	2	0	2.71291
2	0	-0.612504	2	1	1.4818
2	0	2.02784	2	1	1.68254
2	1	-0.569187	2	0	0.777031
2	0	1.66865	2	1	2.72014
2	0	3.7722	2	1	4.06719
			2	0	0.987336
			2	0	2.32539
			2	1	2.43473
			2	1	3.21626
			2	0	3.36334
			2	0	2.28056
			2	1	4.6495
			2	0	0.220722
			2	1	3.41494
			2	0	2.57182
			2	1	2.93165
			2	0	1.03089
			2	1	2.04288
			2	0	2.63325
			2	0	4.61757
			2	1	2.85612
			2	0	3.57898
			2	1	2.8607
			2	0	2.35184
			2	1	2.68093

## Sheet: SupFig3
Two parameter model
Condition	Reality judgement	Vividness rating
1	1	1.152
1	0	1.78322
1	1	0.996056
1	0	0.761169
1	0	1.44902
1	0	1.21318
1	0	0.922716
1	0	2.6091
1	0	0.343269
1	1	3.74758
1	1	3.8983
1	1	4.30507
1	0	0.267768
1	0	1.56356
1	0	2.70224
1	0	4.66965						Legend
1	0	2.38037
1	0	2.82766						Condition:		Reality judgement
1	0	3.57003						1 = congruent		0 = imagined
1	0	3.45959						2 = incongruent		1 = real
1	1	3.84853						0 = no input
1	1	3.17223
1	0	1.40015
1	0	1.91019
1	0	3.35532
1	0	1.66709
1	0	0.565238
1	0	0.355625
1	0	2.62542
1	0	2.08972
1	1	2.64555
1	0	2.61393
1	0	1.79752
1	0	2.84391
1	0	2.18259
1	0	2.00569
1	0	0.517147
1	1	1.87983
1	1	3.36769
1	1	2.61918
1	1	2.70915
1	0	4.03068
1	0	2.55102
1	0	3.28329
1	0	2.70288
1	0	1.6746
1	1	2.60668
1	0	2.33617
1	0	1.69116
1	1	2.58908
1	0	2.82034
1	1	4.4572
1	0	3.9884
1	1	3.82719
1	0	1.18344
1	0	3.83835
1	1	3.38264
1	0	2.30166
1	0	1.82157
1	1	3.58244
1	1	3.98315
1	0	2.52374
1	1	3.47555
1	0	3.81975
1	0	3.39832
1	1	3.29788
1	0	4.32211
1	0	3.04262
1	0	2.19099
1	0	1.89804
1	0	2.0136
1	1	2.74064
1	0	2.29856
1	1	3.18973
1	0	0.890569
1	0	0.1006
1	1	3.51966
1	0	1.91316
1	0	2.64175
1	0	0.554951
1	0	2.40925
1	0	1.68504
1	0	2.13431
1	1	3.64406
1	0	1.74541
1	0	3.31544
1	0	0.710608
1	0	3.14015
1	0	4.43887
1	1	3.54545
1	0	0.653514
1	0	2.71082
1	0	1.44389
1	1	3.85972
1	0	2.44558
1	0	0.963181
1	0	2.72175
1	1	4.77969
1	0	2.75675
1	0	1.87122
1	1	4.30127
1	0	4.44252
1	1	1.56615
1	0	1.69926
1	0	1.38335
1	0	0.849765
1	0	2.675
1	0	1.73624
1	0	0.965226
1	1	4.08078
1	1	2.8347
1	1	3.41154
1	0	1.66562
1	1	3.41142
1	0	2.10726
1	0	-0.710564
1	1	3.08704
1	0	1.3963
1	0	2.98872
1	1	4.69645
1	0	1.11637
1	0	3.11725
1	0	1.18998
1	1	5.04869
1	0	2.35872
1	1	3.03948
1	1	3.16426
1	0	2.99072
1	0	1.95016
1	0	1.94473
1	0	2.66482
1	0	3.45279
1	0	3.45264
1	0	1.82089
1	0	1.87513
1	1	5.61
1	0	2.84611
1	0	2.80885
1	0	2.2862
1	0	3.51681
1	1	2.70414
1	0	2.08066
1	0	2.3044
1	0	1.92065
1	0	3.51472
1	0	3.95386
1	1	3.46507
1	0	2.00122
1	0	1.59242
1	0	3.2921
1	1	3.86245
1	0	2.05244
1	0	0.900457
1	0	1.85009
1	0	2.01049
1	0	2.83627
1	1	2.36676
1	1	3.40971
1	1	2.18796
1	1	2.63347
1	0	1.38026
1	1	2.93366
1	0	3.22301
1	0	2.38543
1	1	3.09545
1	0	2.80517
1	0	3.00498
1	0	3.887
1	0	2.90879
1	1	1.88567
1	0	3.66884
1	0	3.12552
1	0	2.88908
1	1	3.02991
1	1	4.00825
1	0	1.57746
1	0	1.6748
1	0	2.10509
1	0	0.854385
1	0	2.18505
1	0	3.34922
1	1	1.4164
1	1	2.13278
1	0	0.552367
1	0	2.63643
1	0	3.36335
1	0	1.64915
1	0	1.87237
1	0	3.07282
1	1	2.60836
1	0	1.06029
1	0	2.68811
1	1	3.76328
1	0	3.09118
1	1	4.02425
1	1	3.25418
1	0	1.99284
1	0	2.74401
1	0	3.54196
1	1	4.60049
1	1	2.775
1	0	1.64789
1	0	2.83284
1	1	2.8399
1	1	1.27674
1	0	0.277303
1	0	2.61744
1	0	3.36299
1	0	4.46236
1	0	2.90845
1	1	2.52095
1	1	1.59378
1	0	1.21673
1	1	1.17705
1	0	0.727268
1	0	2.01083
1	1	4.85166
1	0	3.06182
1	0	0.957644
1	1	4.19391
1	0	2.94862
1	1	6.21418
1	0	1.11744
1	0	0.345095
1	0	2.0608
1	1	4.40057
1	1	5.62081
1	0	1.5986
1	0	1.57244
1	0	3.59651
1	0	0.767703
1	1	5.14329
1	0	2.48533
1	1	4.85241
1	1	2.79202
1	1	2.44295
1	0	1.06062
1	1	2.40642
1	0	2.92779
1	0	0.794325
1	1	6.69866
1	1	2.18638
1	0	1.91107
1	0	0.208035
1	0	2.39093
1	0	1.8422
1	0	1.18758
1	0	2.88081
1	1	3.00033
1	0	2.23045
1	0	2.84683
1	0	2.61896
1	0	5.00033
1	0	0.4537
1	0	0.581181
1	0	2.37129
1	0	0.843699
1	0	2.52948
1	1	3.38993
1	0	2.39205
1	0	2.02887
1	1	3.93888
1	0	2.49353
1	0	1.70201
1	0	2.38626
1	1	1.83719
1	0	3.02956
1	0	2.89144
1	0	2.33335
1	0	2.55265
1	0	2.37013
1	0	2.68485
1	1	0.220872
1	1	4.55083
1	0	2.52
1	0	1.15319
1	0	3.51037
1	0	3.57255
1	0	1.30528
1	0	4.25442
1	0	2.57467
1	0	2.95895
1	0	2.93276
1	0	2.82754
1	0	0.857286
1	0	1.59024
1	0	3.66141
1	0	1.2531
1	0	1.72656
1	0	1.47259
1	0	3.31007
1	0	0.404524
1	1	1.81596
1	1	2.94457
1	1	2.94328
1	1	1.87925
1	0	3.50595
1	0	3.13347
1	0	1.44018
1	0	2.87775
1	0	1.85104
1	0	2.73449
1	1	3.62982
1	0	3.24009
1	1	2.5766
1	0	2.22138
1	0	4.61664
1	1	3.71312
1	1	4.50246
1	0	2.10857
1	0	2.38036
1	0	2.1538
1	0	3.40977
1	0	2.52402
1	1	2.46828
1	0	1.4726
1	1	3.94423
1	1	6.09023
1	1	4.87857
1	1	3.20272
1	1	2.47986
1	0	2.44832
1	0	1.26663
1	1	2.5997
1	1	5.89279
1	0	1.7931
1	0	2.68109
1	0	3.15654
1	1	3.28895
1	1	3.86841
1	1	3.46246
1	0	3.15417
1	1	3.46893
1	0	1.51972
1	0	0.356971
1	0	3.00508
1	0	1.67949
1	0	0.82755
1	0	1.73206
1	0	0.901258
1	0	2.547
1	0	2.11006
1	1	3.35189
1	0	1.7257
1	0	2.33301
1	0	2.54975
1	1	4.34038
1	0	2.50315
1	0	3.34256
1	0	1.19709
1	0	3.04752
1	0	3.3751
1	0	3.88636
1	0	3.11779
1	0	3.31108
1	0	4.01349
1	0	2.44208
1	1	4.42447
1	1	4.00706
1	0	3.33837
1	1	1.7536
1	0	3.2677
1	1	1.1936
1	1	2.32809
1	1	4.14867
1	1	1.94944
1	0	0.704415
1	0	2.92515
1	0	1.37007
1	0	2.71875
1	1	2.69931
1	0	1.93971
1	0	2.09924
1	1	3.74108
1	1	2.42074
1	0	3.19741
1	0	1.72437
1	0	2.11491
1	0	2.22194
1	1	3.46339
1	1	2.37142
1	0	1.95491
1	0	3.27828
1	0	1.33849
1	1	3.30857
1	0	4.04226
1	0	3.67596
1	1	5.18919
1	1	1.71541
1	1	2.61364
1	1	2.90395
1	0	2.93484
1	0	1.95402
1	0	1.56565
1	0	1.60016
1	0	1.36143
1	1	2.29486
1	0	3.16555
1	0	1.25336
1	1	1.09818
1	0	1.86017
1	0	2.60302
1	0	3.72373
1	1	3.87656
1	0	0.052561
1	0	4.15735
1	0	2.31255
1	1	2.66572
1	0	1.33899
1	0	3.75489
1	0	1.99141
1	0	1.57726
1	0	2.91998
1	0	2.67765
1	0	2.13463
1	1	6.20659
1	0	1.5411
1	0	3.33275
1	0	1.99903
1	1	5.28265
1	1	3.84397
1	1	2.25162
1	0	0.96632
1	0	2.11114
1	0	-0.310845
1	0	0.344664
1	1	3.90631
1	1	2.90698
1	0	2.0021
1	1	1.75419
1	0	2.12124
1	1	3.18232
1	0	1.58786
1	1	2.97014
1	0	3.48887
1	1	3.2619
1	0	3.4685
1	1	3.08224
1	1	2.69928
1	0	2.88443
1	1	3.26124
1	1	2.28521
1	0	3.81775
1	0	1.93469
1	0	0.889682
1	1	3.5083
1	0	2.56205
1	1	2.97623
1	1	3.04677
1	1	2.96683
1	1	2.9412
1	0	3.68558
1	0	2.19892
1	0	1.02485
1	0	1.03611
1	1	2.49647
1	0	2.30692
1	0	1.08477
1	0	2.56225
1	0	1.51015
1	0	1.18335
1	0	3.85311
1	1	2.31909
1	0	2.20938
1	0	3.38808
1	0	2.08336
1	0	1.77219
1	1	3.54175
1	0	1.91658
1	1	3.14578
1	0	2.00449
1	0	2.48621
1	0	0.923673
1	0	2.02966
1	0	3.2601
1	1	2.60822
1	0	2.25377
1	0	3.41598
1	0	3.50498
1	0	3.28591
1	1	1.8113
1	1	1.85897
1	1	1.99138
1	0	2.16664
1	0	1.40706
1	0	3.41653
1	0	0.301062
1	0	2.32402
1	0	1.10545
1	0	3.37287
1	1	0.237799
1	0	2.27354
1	0	0.707275
1	0	2.46776
1	0	3.40172
1	1	4.01241
1	0	3.16549
1	1	3.89631
1	0	2.45414
1	0	1.59775
1	1	3.68905
1	0	3.52244
1	0	3.9803
1	0	0.892139
1	0	1.4531
1	1	5.09429
1	1	4.93484
1	0	4.00819
1	0	1.66374
1	0	2.14286
1	1	4.55249
1	0	3.22007
1	1	2.09022
1	0	4.11853
1	0	0.634539
1	0	2.73927
1	0	1.94187
1	0	4.21109
1	0	1.26127
1	0	2.42915
1	1	3.83672
1	0	1.44997
1	0	3.97842
1	0	0.511541
1	1	3.09438
1	0	2.04964
1	0	0.962184
1	0	-0.138632
1	1	4.23619
1	0	2.66972
1	0	2.82613
1	0	2.55388
1	0	3.4714
1	0	1.78857
1	0	2.24029
1	0	3.2562
1	1	4.55166
1	0	3.18293
1	0	1.06777
1	1	4.37361
1	0	0.827011
1	0	2.05059
1	1	4.31258
1	0	1.17208
1	1	5.07464
1	0	1.36534
1	0	2.17657
1	1	2.89486
1	0	0.453871
1	0	2.68298
1	0	1.89241
1	1	5.29012
1	0	3.815
1	0	0.778485
1	0	2.11452
1	1	1.9685
1	0	2.87907
1	0	2.99951
1	0	2.34398
1	1	5.58518
1	0	2.60904
1	1	3.38617
1	0	3.02342
1	1	3.01712
1	0	-0.117612
1	0	1.44466
1	1	3.67925
1	0	2.65781
1	1	2.0697
1	1	1.66785
1	1	4.37127
1	0	1.47195
1	0	2.44006
1	0	1.78411
1	0	1.08319
1	0	3.1137
1	0	4.12245
1	0	0.982258
1	1	3.61026
1	0	2.83302
1	0	3.75819
1	0	0.62632
1	0	2.20077
1	1	6.02513
1	0	2.73801
1	0	0.366117
1	0	1.38375
1	0	2.05364
1	0	1.82661
1	1	1.9016
1	0	-0.559184
1	0	2.84933
1	1	5.32276
1	1	2.72978
1	0	3.4774
1	0	1.16618
1	0	1.44388
1	0	0.510519
1	1	1.61161
1	0	3.27418
1	0	1.26974
1	0	3.34644
1	1	0.737144
1	0	0.343455
1	0	4.50767
1	0	1.20037
1	0	2.67957
1	0	3.05096
1	0	2.06764
1	0	3.4386
1	0	2.3953
1	0	2.90466
1	0	1.05488
1	0	3.99809
1	1	1.95119
1	0	2.70016
1	0	1.36496
1	1	3.4361
1	0	2.35526
1	1	2.96676
1	1	1.49241
1	0	3.43624
1	0	4.3602
1	1	3.28058
1	0	0.937198
1	1	2.01845
1	0	2.66826
1	1	2.59075
1	0	2.65797
1	0	2.00471
1	0	3.77868
1	0	4.28564
1	0	4.05732
1	1	2.66927
1	0	4.35528
1	0	1.94993
1	1	3.85172
1	0	2.20755
1	1	1.78768
1	0	2.97854
1	1	4.88747
1	1	3.38881
1	1	6.53406
1	0	1.00016
1	1	2.81329
1	0	0.983448
1	0	0.762838
1	0	2.78175
1	0	4.09715
1	1	1.5286
1	1	3.69613
1	1	4.04216
1	0	3.7148
1	0	1.40221
1	0	1.7143
1	0	2.54949
1	0	2.15619
1	0	0.88133
1	1	3.56972
1	1	4.01149
1	0	1.96862
1	1	3.87487
1	0	4.37974
1	1	4.45697
1	0	0.282906
1	1	1.99999
1	1	4.30654
1	0	2.24917
1	1	3.49427
1	0	3.54487
1	0	1.21236
1	0	2.33581
1	0	3.46369
1	1	2.56603
1	1	4.43689
1	0	4.54849
1	1	2.57065
1	1	3.37804
1	1	3.55657
1	0	3.82404
1	1	0.968144
1	0	1.6868
1	1	2.73203
1	0	1.40761
1	1	5.07369
1	0	2.07423
1	0	0.229076
1	0	0.844424
1	0	2.34148
1	0	4.14627
1	0	2.78271
1	0	1.73976
1	0	4.3721
1	0	4.54886
1	1	3.01963
1	0	1.94541
1	0	2.69615
1	1	3.3214
1	0	1.88892
1	1	2.58381
1	1	2.20277
1	0	1.55027
1	0	1.89746
1	1	2.602
1	1	4.93995
1	0	3.48177
1	1	3.38905
1	1	5.78792
1	0	1.56927
1	1	1.4364
1	1	4.03053
1	0	2.18832
1	1	2.7416
1	1	3.48663
1	1	3.26826
1	0	2.66407
1	0	1.81532
1	1	4.41588
1	1	5.00007
1	1	4.11412
1	0	1.21037
1	0	3.27992
1	1	2.25375
1	0	3.63963
1	1	4.5628
1	0	2.8314
1	0	1.66548
1	0	4.21679
1	0	-0.324606
1	0	3.11431
1	0	1.91866
1	0	0.508162
1	0	2.58391
1	1	2.89045
1	0	0.53117
1	1	5.28558
1	1	1.81302
1	1	3.80228
1	1	3.71054
1	0	1.74263
1	0	1.43693
1	1	4.03994
1	1	3.03329
1	1	3.26872
1	0	3.30405
1	1	2.32289
1	0	1.26172
1	1	2.33791
1	1	3.27958
1	1	3.25586
1	0	0.590996
1	0	2.15523
1	0	2.92777
1	0	2.75004
1	1	2.79994
1	1	3.21835
1	0	1.62607
1	1	3.46504
1	0	1.72336
1	0	5.24389
1	0	1.46788
1	1	4.24569
1	0	2.35229
1	0	2.63224
1	0	2.94926
1	0	1.43455
1	0	3.40678
1	0	1.02279
1	0	3.86555
1	0	3.97485
1	1	5.28453
1	1	1.9957
1	0	2.08838
1	1	2.85552
1	1	3.99081
1	1	3.98695
1	0	3.72091
1	0	1.82902
1	0	1.12965
1	0	0.525792
1	1	5.46822
1	0	3.38002
1	0	2.34536
1	0	1.88249
1	0	3.35222
1	0	1.40905
1	0	2.89938
1	1	3.31079
1	0	0.640722
1	0	3.02665
1	1	3.34943
1	0	1.45088
1	1	3.08919
1	0	2.74445
1	0	1.50384
1	0	1.56767
1	0	1.6431
1	0	3.31631
1	0	2.65118
1	1	4.38323
1	0	1.97431
1	0	-0.260346
1	1	5.60369
1	0	2.89741
1	0	3.25154
1	1	3.41353
1	0	1.92193
1	0	3.53727
1	0	1.34231
1	0	2.91575
1	1	2.62176
1	0	1.12475
1	0	3.05345
1	0	1.79293
1	1	2.98328
1	0	1.23913
1	0	1.56615
1	0	0.13865
1	0	1.42458
1	0	3.51901
1	0	3.57812
1	0	2.38113
1	0	1.32722
1	0	2.78998
1	0	2.52513
1	0	2.37708
1	0	3.08558
1	0	0.69072
1	0	3.40134
1	1	1.15188
1	1	0.914261
1	1	4.36266
1	1	1.52177
1	0	3.7279
1	1	2.73309
1	1	4.16869
1	0	3.41363
1	1	2.38512
1	1	4.27437
1	0	4.01433
1	0	1.94774
1	1	3.78222
1	0	3.53306
1	0	4.0234
1	0	1.77793
1	1	4.05193
1	1	3.01628
1	0	1.93881
1	0	2.93521
1	1	3.34138
1	0	2.58387
1	1	3.72862
1	0	3.12356
1	0	-0.22901
1	0	1.32581
1	1	4.1765
1	0	2.08504
1	1	1.70778
1	0	0.454342
1	1	2.30259
1	0	2.5169
1	1	1.28134
1	0	3.07701
1	0	1.84531
1	1	2.91443
1	0	2.81169
1	0	2.2421
1	0	2.72123
1	0	4.70706
1	1	3.09351
1	1	4.08296
1	0	2.99546
1	0	2.06052
1	1	2.45628
1	0	0.799061
1	0	1.70228
1	1	4.00958
1	1	4.0123
1	1	2.34333
1	0	2.81303
1	1	4.71475
1	0	2.23819
1	0	3.50993
1	0	2.59401
1	0	4.06497
1	0	3.5559
1	0	1.73949
1	0	1.30487
1	0	3.19801
1	0	3.54357
1	1	2.91716
1	0	1.03877
1	0	-0.373063
1	0	1.54656
1	0	4.28977
1	0	3.06921
1	1	4.11895
1	0	2.89525
1	0	3.85116
1	1	2.75995
1	1	3.84256
1	1	3.70492
1	1	2.76367
1	0	2.38471
1	0	0.426132
1	1	4.76505
1	0	3.02881
1	0	2.75456
1	0	2.42713
1	1	3.13991
1	1	2.72756
1	0	2.04999
1	0	1.68967
1	1	2.71709
1	0	1.33336
1	1	3.84608
1	0	4.28501
1	0	3.38351
1	0	1.04205
1	0	3.67806
1	0	2.63789
1	1	3.86522
1	1	4.31713
1	0	1.61436
1	0	5.6063
1	1	1.90799
1	1	2.77915
1	0	1.65122
1	1	2.25372
1	1	3.50977
1	1	1.7653
1	0	1.91817
1	0	2.65429
1	1	5.39027
1	0	2.40104
1	1	4.64118
1	0	4.7555
1	1	4.04943
1	1	4.07148
1	0	2.33334
1	1	3.32264
1	1	4.08521
1	0	3.24232
1	0	2.62692
1	0	2.57666
1	1	2.42179
1	0	0.63992
1	0	3.52835
1	0	2.34481
1	0	2.34089
1	0	0.0362157
1	0	1.53682
1	1	4.29165
1	1	2.59649
1	0	4.54612
1	1	3.15751
1	0	1.36529
1	1	1.1941
1	0	1.92195
1	0	0.693781
1	1	2.3794
1	0	-0.30551
1	1	4.43995
1	0	1.85718
1	1	5.30264
1	0	3.13637
1	0	3.42675
1	0	2.30128
1	0	2.03408
1	1	2.47822
1	0	3.4078
1	0	2.05484
1	0	0.957632
1	0	1.75268
1	0	3.33488
1	0	2.05906
1	1	5.10952
1	0	3.40391
1	1	5.71195
1	0	2.9834
1	0	-0.305509
1	0	2.29633
1	0	3.77412
1	1	5.01677
1	1	4.98391
1	1	1.7562
1	1	2.93453
1	0	2.30512
1	1	4.29307
1	0	1.92314
1	0	2.30043
1	1	3.26459
1	1	3.17106
1	0	2.32575
1	0	2.79259
1	0	1.25612
2	0	1.39194
2	0	2.34856
2	0	-0.121451
2	0	1.482
2	0	1.92795
2	0	0.294544
2	1	1.35097
2	0	2.37628
2	0	1.63247
2	0	4.08417
2	0	2.75825
2	0	3.76082
2	0	1.23529
2	0	3.20942
2	0	1.32219
2	0	2.72862
2	1	3.60302
2	1	2.9886
2	0	3.44632
2	0	2.98111
2	0	2.15031
2	1	0.415875
2	0	1.61804
2	0	2.46158
2	0	2.10708
2	0	0.842032
2	0	-0.194904
2	0	1.80813
2	0	2.055
2	0	2.31217
2	0	3.66359
2	0	2.77622
2	0	2.88056
2	0	2.09017
2	0	2.79552
2	0	-0.536099
2	0	3.71164
2	0	1.15761
2	0	2.94255
2	0	1.31842
2	0	2.63967
2	0	3.0116
2	0	3.94457
2	0	2.93557
2	0	2.11649
2	0	2.41166
2	0	2.55797
2	0	4.70038
2	0	3.40338
2	0	2.18736
2	0	1.70795
2	0	3.43244
2	0	2.83766
2	0	0.794901
2	0	1.33497
2	0	3.89314
2	0	4.70028
2	0	1.69872
2	1	3.19703
2	0	2.48347
2	0	2.97808
2	0	3.37475
2	0	2.50593
2	0	2.75121
2	0	3.15664
2	0	-0.203299
2	0	-0.137294
2	0	3.32045
2	0	0.421198
2	0	1.93709
2	0	1.629
2	0	0.853661
2	0	2.89486
2	0	2.26806
2	0	1.34161
2	0	1.9183
2	0	2.01317
2	1	1.25796
2	0	1.86809
2	0	2.374
2	0	3.50506
2	0	0.736927
2	0	2.88728
2	0	2.16747
2	0	2.4865
2	0	0.518941
2	0	2.51954
2	0	3.41338
2	1	1.98142
2	0	2.34639
2	1	3.3199
2	0	2.90775
2	0	2.24318
2	1	4.21333
2	0	1.53145
2	0	1.33891
2	0	2.01483
2	0	2.68619
2	0	2.92562
2	0	1.90172
2	0	1.26312
2	1	1.04388
2	1	1.73128
2	0	2.62653
2	0	1.98432
2	0	2.57281
2	0	2.59367
2	0	0.972718
2	0	2.88357
2	0	2.37723
2	0	2.42132
2	0	2.91011
2	0	2.05134
2	0	2.09614
2	0	2.38989
2	0	2.99649
2	0	2.57927
2	0	1.71532
2	0	1.90708
2	0	2.79317
2	0	2.34464
2	0	1.48503
2	0	1.24252
2	0	3.21038
2	0	3.8142
2	0	0.80121
2	0	2.30475
2	0	5.48967
2	0	2.92779
2	0	2.45886
2	1	2.60849
2	0	3.26861
2	0	2.02181
2	0	1.97264
2	0	2.51355
2	0	1.9462
2	0	2.77688
2	0	3.22636
2	0	2.7635
2	0	2.28061
2	0	1.96654
2	0	2.97442
2	0	3.43207
2	0	2.579
2	0	1.64792
2	0	2.31286
2	0	0.905089
2	0	1.85007
2	0	0.703741
2	0	3.35711
2	0	2.53989
2	0	1.68293
2	1	0.389286
2	0	4.60541
2	0	2.5079
2	0	3.616
2	0	4.07511
2	0	3.18037
2	1	0.877872
2	1	3.52368
2	1	1.14714
2	0	1.61173
2	0	0.983773
2	0	2.20807
2	0	1.76622
2	1	4.15199
2	1	1.40182
2	0	1.10345
2	0	2.59246
2	0	1.14291
2	0	4.85165
2	0	1.11996
2	0	0.455299
2	0	2.18182
2	1	2.10567
2	0	3.19622
2	0	1.66678
2	0	1.3666
2	1	3.39798
2	0	1.57551
2	0	2.67688
2	0	3.34855
2	0	2.51169
2	0	3.41807
2	1	3.03584
2	0	3.53812
2	0	0.867561
2	0	3.12177
2	0	3.20965
2	0	1.40961
2	0	2.26792
2	0	0.971272
2	0	1.5554
2	0	1.63447
2	0	3.53068
2	0	3.17572
2	0	2.89755
2	0	2.066
2	1	0.651515
2	0	0.466493
2	0	-0.436343
2	0	2.01854
2	1	0.790594
2	0	3.61375
2	0	2.6143
2	0	1.61042
2	0	4.26942
2	0	1.66899
2	0	2.83821
2	0	-0.866422
2	0	1.40685
2	0	3.8043
2	0	5.84577
2	1	1.8632
2	0	1.18168
2	0	2.40883
2	0	0.448963
2	0	3.57378
2	0	3.02122
2	0	4.57892
2	0	2.56032
2	1	3.23309
2	1	1.78455
2	1	2.189
2	0	3.7648
2	0	1.0551
2	0	4.35194
2	0	2.48294
2	0	2.4378
2	0	1.38373
2	0	1.3857
2	0	2.59226
2	0	0.679895
2	0	1.6766
2	0	1.06748
2	0	1.44858
2	0	1.57864
2	0	0.70099
2	0	2.85008
2	1	5.02505
2	0	-0.443238
2	0	2.53542
2	0	1.12784
2	0	-0.0605847
2	0	3.05296
2	0	3.08719
2	0	3.4899
2	0	2.35174
2	0	1.65751
2	1	2.22201
2	1	2.30817
2	0	1.6956
2	0	2.33546
2	0	1.02058
2	0	2.41937
2	1	2.57147
2	0	0.273859
2	0	3.51958
2	0	-0.196867
2	0	2.87428
2	0	2.91799
2	1	4.02654
2	0	3.44573
2	0	1.89233
2	0	3.29542
2	0	3.24493
2	0	2.95106
2	0	2.46591
2	0	4.36144
2	0	1.07557
2	1	1.64256
2	0	2.59808
2	0	2.16165
2	0	1.48706
2	0	2.03499
2	0	2.01674
2	1	1.4506
2	0	2.57435
2	0	1.89669
2	0	2.19786
2	0	3.79938
2	0	1.44998
2	0	2.48947
2	0	1.53621
2	0	1.17242
2	0	3.08006
2	0	4.47621
2	0	3.10808
2	0	2.34436
2	0	2.10921
2	0	3.98746
2	0	4.04362
2	0	4.37803
2	0	1.24422
2	0	1.35706
2	1	2.31458
2	0	0.852689
2	0	1.79485
2	0	4.06612
2	0	4.00467
2	0	4.01685
2	0	2.16325
2	0	2.4454
2	0	1.62633
2	0	1.03326
2	0	4.22708
2	0	3.20632
2	0	2.13915
2	0	3.30546
2	1	1.70203
2	0	3.29569
2	0	2.42513
2	0	2.09035
2	1	3.23518
2	0	1.76899
2	0	0.89667
2	0	4.02961
2	0	1.29407
2	0	2.73097
2	0	3.08999
2	0	1.06024
2	0	2.82525
2	0	1.44772
2	0	2.78555
2	0	2.13795
2	1	0.406826
2	0	1.73188
2	0	3.02735
2	0	3.84725
2	0	3.443
2	0	2.99023
2	0	2.99333
2	0	3.34925
2	1	3.32145
2	1	1.55148
2	0	2.85546
2	0	2.05813
2	0	4.05659
2	0	1.54845
2	0	4.33149
2	0	1.16066
2	0	2.91711
2	0	3.68169
2	0	2.42722
2	0	2.53135
2	0	2.54785
2	0	1.24194
2	0	1.78069
2	0	1.10909
2	0	1.90584
2	0	1.58087
2	0	1.60135
2	0	1.97286
2	0	0.278752
2	0	0.293312
2	0	2.02748
2	0	4.29522
2	0	2.90565
2	0	3.74953
2	0	3.75793
2	0	2.87529
2	0	3.15446
2	0	4.29775
2	0	1.97845
2	1	4.25171
2	0	-0.789116
2	0	2.79647
2	1	5.59821
2	0	2.81179
2	0	1.39755
2	0	2.60562
2	0	1.31078
2	0	2.23254
2	0	1.5795
2	0	3.88129
2	0	2.53058
2	0	0.589937
2	0	1.78911
2	0	1.68402
2	0	3.13616
2	0	3.27364
2	0	0.801337
2	0	3.10993
2	0	2.52562
2	0	1.54991
2	0	1.77077
2	0	3.67952
2	0	0.251253
2	0	2.66065
2	0	3.38174
2	0	1.98767
2	0	5.94325
2	0	1.14595
2	0	2.52262
2	0	2.69267
2	0	2.17634
2	0	2.65267
2	0	1.27434
2	0	0.511528
2	0	3.31766
2	0	-0.139178
2	0	1.17918
2	0	1.01185
2	0	2.57047
2	0	1.40628
2	0	2.21585
2	0	3.02151
2	0	2.04072
2	0	1.85411
2	1	1.45896
2	1	2.77517
2	0	2.51523
2	0	2.91116
2	0	2.48278
2	0	3.8476
2	0	3.53677
2	0	4.42409
2	1	2.52066
2	0	2.72626
2	0	3.31206
2	0	2.01145
2	1	2.17437
2	1	0.815415
2	0	3.03656
2	1	3.02365
2	0	1.14102
2	0	2.36972
2	0	4.32047
2	0	3.19953
2	0	1.64628
2	0	1.23965
2	1	1.91315
2	0	1.57175
2	0	0.821642
2	0	1.42628
2	0	0.678451
2	0	1.56503
2	0	3.44452
2	0	1.20008
2	1	2.58834
2	1	3.76949
2	0	1.64348
2	0	1.20698
2	0	4.26894
2	1	2.90157
2	1	3.48919
2	0	1.97244
2	0	1.58622
2	1	1.12372
2	0	0.519918
2	0	3.4955
2	0	2.59886
2	0	1.79534
2	0	2.40201
2	0	3.28624
2	0	1.68598
2	0	3.60287
2	0	1.75752
2	0	1.77265
2	0	1.15614
2	0	4.97224
2	0	2.92822
2	0	-0.909932
2	0	2.11069
2	0	2.47108
2	0	2.86816
2	0	-0.0959302
2	0	1.00413
2	0	0.993751
2	0	2.84872
2	0	3.19645
2	0	2.66945
2	0	3.92695
2	0	3.325
2	0	0.772338
2	0	2.40538
2	0	4.98898
2	0	3.17088
2	1	3.13604
2	0	0.881861
2	1	1.49706
2	0	4.74354
2	0	3.65792
2	0	3.87318
2	0	2.51924
2	0	3.26409
2	0	1.83483
2	0	1.26082
2	0	2.39915
2	0	2.49218
2	1	3.5483
2	0	1.34523
2	0	2.53474
2	0	4.26929
2	0	2.15425
2	0	3.31398
2	1	1.61864
2	0	0.743557
2	0	1.48064
2	0	0.402335
2	0	2.50831
2	0	2.86131
2	1	2.95959
2	0	0.311332
2	0	1.58816
2	0	1.27513
2	0	2.9928
2	0	4.11062
2	0	3.20178
2	0	2.05244
2	0	3.73126
2	0	-0.181519
2	0	1.39804
2	0	3.73374
2	0	2.1058
2	0	3.8356
2	0	0.942256
2	0	2.51634
2	0	1.46797
2	0	0.764743
2	0	2.18603
2	0	2.17104
2	0	4.23799
2	0	2.24174
2	0	1.33033
2	0	2.02171
2	0	2.45749
2	0	3.63066
2	0	2.04779
2	0	3.28423
2	0	1.56703
2	0	0.807027
2	0	2.56255
2	0	1.48581
2	0	0.0492577
2	0	0.567536
2	0	2.58668
2	0	1.64326
2	0	0.920568
2	0	1.42923
2	0	3.65929
2	0	1.38309
2	0	1.59677
2	1	1.21594
2	0	3.84201
2	0	2.26643
2	0	4.39676
2	0	4.89005
2	0	3.03754
2	0	3.32797
2	0	4.23338
2	0	3.84075
2	0	0.0629424
2	1	2.17308
2	1	1.86616
2	0	1.9658
2	0	0.603774
2	0	-0.15267
2	0	1.09014
2	0	1.29429
2	0	3.35362
2	0	2.39607
2	0	1.47086
2	0	1.45958
2	1	1.5178
2	0	0.788026
2	0	4.03305
2	0	1.30806
2	1	0.830442
2	0	4.46545
2	1	1.02696
2	0	2.26906
2	0	1.52964
2	0	1.10332
2	0	1.82794
2	0	2.46108
2	0	2.40073
2	0	0.850267
2	0	2.73012
2	0	2.53977
2	0	1.5386
2	0	1.67037
2	0	1.274
2	0	1.84506
2	0	1.34952
2	0	2.84781
2	0	1.26683
2	0	1.12694
2	0	2.52407
2	0	2.2113
2	0	2.17268
2	0	1.59994
2	0	3.09388
2	0	2.9426
2	1	4.26577
2	0	2.93195
2	0	1.61276
2	0	2.28979
2	0	2.05472
2	0	1.36272
2	0	3.34863
2	0	3.61301
2	0	3.09192
2	0	5.03883
2	0	1.18672
2	0	1.09093
2	0	-1.22685
2	0	0.909776
2	0	2.61222
2	0	1.77507
2	0	2.60371
2	0	2.90872
2	0	2.35506
2	0	2.99357
2	0	1.72732
2	0	2.62948
2	0	2.23085
2	0	0.520028
2	0	2.95723
2	0	3.11686
2	0	1.60086
2	0	2.08892
2	1	4.85469
2	0	4.28961
2	0	-0.215549
2	0	1.55891
2	0	0.772619
2	0	1.87561
2	0	2.08733
2	0	1.23307
2	0	3.8702
2	0	0.385601
2	1	2.28753
2	0	5.30247
2	0	2.59807
2	0	3.70178
2	0	3.46343
2	1	3.09102
2	0	3.98691
2	0	2.61693
2	0	3.36008
2	0	-1.02043
2	0	2.68006
2	0	2.53504
2	0	0.53376
2	1	3.2181
2	0	1.52687
2	0	1.22611
2	0	1.52508
2	0	1.62547
2	0	1.54427
2	0	2.84238
2	0	2.56617
2	0	2.98613
2	0	1.98319
2	0	3.87985
2	1	1.08771
2	0	3.33424
2	0	1.62223
2	0	2.65047
2	0	2.53325
2	0	2.54118
2	0	3.82808
2	0	2.78014
2	0	1.75628
2	0	4.18726
2	0	1.90242
2	0	0.488264
2	0	2.83812
2	0	1.34825
2	0	1.07882
2	0	2.12672
2	0	2.49328
2	0	3.65106
2	0	0.96211
2	0	2.78109
2	0	4.73547
2	0	1.12204
2	0	2.9845
2	0	2.48074
2	0	5.01217
2	0	3.9064
2	1	2.64489
2	0	2.34797
2	0	-0.505257
2	1	0.490318
2	0	1.14629
2	0	0.82729
2	0	3.53049
2	0	3.79778
2	0	0.409178
2	0	3.0157
2	0	1.15074
2	0	3.69771
2	0	3.6466
2	0	0.482115
2	0	1.57693
2	0	1.25864
2	0	2.13595
2	0	3.1743
2	0	2.53581
2	1	1.16699
2	0	2.40482
2	0	1.94961
2	0	5.33026
2	0	1.35881
2	0	3.40449
2	0	2.51213
2	0	3.42776
2	0	2.69159
2	0	3.82275
2	1	2.3155
2	0	1.80238
2	0	2.37811
2	0	0.993043
2	0	3.8604
2	0	1.21413
2	0	1.95237
2	0	3.47523
2	0	-0.15119
2	0	2.42471
2	0	0.279656
2	0	4.17706
2	0	4.35612
2	1	2.08541
2	0	1.27376
2	0	2.91426
2	1	3.28847
2	0	2.89054
2	0	1.31117
2	0	1.21009
2	0	-0.375975
2	0	4.81464
2	0	2.08313
2	0	2.67356
2	0	2.12023
2	1	1.91833
2	1	4.35043
2	0	3.16009
2	0	1.23616
2	1	2.37347
2	0	3.28749
2	0	4.16401
2	0	1.11747
2	0	4.76069
2	0	2.69465
2	0	2.65832
2	1	0.779221
2	0	2.18544
2	0	1.37336
2	1	3.31154
2	0	2.02122
2	0	0.903911
2	0	2.51605
2	0	2.97187
2	0	2.41965
2	0	1.29268
2	0	4.33702
2	1	3.95211
2	1	1.50314
2	0	2.06503
2	1	1.97064
2	0	2.70587
2	0	2.69976
2	0	4.1463
2	0	1.24926
2	0	1.46929
2	0	0.409169
2	0	1.85537
2	0	2.37416
2	0	3.68664
2	0	3.24787
2	0	1.95355
2	0	4.53563
2	0	3.06887
2	0	0.665135
2	0	3.91206
2	0	0.942465
2	0	1.54041
2	0	0.970398
2	0	0.90774
2	0	3.7487
2	0	1.19845
2	0	3.178
2	0	2.51801
2	0	2.66564
2	1	3.37478
2	0	1.74848
2	0	3.33835
2	1	2.5808
2	0	5.36221
2	0	4.51599
2	0	1.80591
2	0	2.3866
2	0	3.68481
2	0	0.9166
2	0	2.78926
2	0	4.04304
2	0	3.19345
2	0	2.9876
2	0	3.14343
2	0	2.6008
2	0	2.38007
2	0	5.09828
2	0	3.45494
2	0	1.90568
2	0	1.63624
2	0	1.71679
2	0	3.84074
2	1	2.77552
2	0	1.84734
2	0	2.29153
2	0	2.10671
2	1	3.95336
2	0	4.1113
2	0	2.46623
2	0	2.0275
2	0	1.08589
2	0	3.41364
2	0	3.02159
2	0	2.35065
2	0	1.99865
2	0	1.23949
2	0	1.486
2	0	3.49513
2	0	2.03088
2	0	3.02616
2	0	3.29363
2	0	3.43702
2	0	-0.66625
2	0	0.933786
2	0	2.72614
2	1	5.05432
2	1	3.38627
2	0	0.981752
2	0	-0.339686
2	0	0.384523
2	0	3.34324
2	0	2.43026
2	1	2.98402
2	0	3.1598
2	1	1.67915
2	0	4.03473
2	0	3.22443
2	0	2.68433
2	0	1.42975
2	0	1.31362
2	0	2.94462
2	0	2.16611
2	0	1.78408
2	0	2.55875
2	1	3.76624
2	1	2.8094
2	0	2.613
2	0	2.30841
2	1	3.07236
2	0	1.08949
2	0	4.00947
2	0	3.92811
2	0	1.92
2	0	3.1798
2	0	1.33021
2	0	5.35601
2	1	4.03397
2	0	1.97028
2	0	3.87942
2	0	2.63987
2	0	3.95515
2	0	2.0534
2	0	1.48951
2	0	3.82441
2	0	1.79758
2	0	1.83356
2	0	0.508302
2	0	4.64036
2	0	0.486163
2	0	2.95237
2	0	4.43107
2	0	4.489
2	0	1.94342
2	0	0.448783
2	0	3.02649
2	0	1.12696
2	0	2.84689
2	0	2.89656
2	0	2.83622
2	0	0.516944
2	0	3.77305
2	0	1.85598
2	0	4.20326
2	0	1.34356
2	0	3.18693
2	0	2.19796
2	0	1.26833
2	0	4.14576
2	0	3.88312
2	0	1.83886
2	1	2.38793
2	1	1.8284
2	0	1.315
2	0	0.499367
2	0	3.50356
2	0	2.18467
2	0	4.44043
2	0	2.32995
2	0	3.2891
2	0	2.94944
2	0	3.67426
2	0	1.61767
2	0	3.80488
2	0	2.43498
2	0	1.37357
2	0	2.69864
2	0	2.39403
2	0	1.55598
2	0	2.69505
2	0	4.24174
2	0	2.67691
2	0	0.0356762
2	0	3.20523
2	0	4.37337
2	0	5.75293
2	0	2.96042
2	0	1.92965
2	0	3.20937
2	0	2.66733
2	0	2.74317
2	0	3.90256
2	0	1.35907
2	0	2.62249
2	0	2.34646
2	0	2.55413
2	0	4.26678
2	1	1.68532
0	0	1.81605
0	0	1.41218
0	0	0.303764
0	0	1.66246
0	0	2.66131
0	0	0.793123
0	0	1.95207
0	0	2.62965
0	0	0.779556
0	0	2.5516
0	0	1.96458
0	1	4.73605
0	0	-0.352908
0	0	0.954655
0	0	1.42972
0	0	3.34364
0	0	2.90929
0	0	4.79945
0	0	2.93755
0	0	2.09993
0	0	2.98802
0	0	2.74452
0	0	1.9637
0	0	1.21769
0	0	3.80909
0	0	2.89631
0	0	1.02651
0	0	-0.321293
0	0	2.0304
0	0	0.960424
0	0	2.03588
0	0	2.54681
0	0	2.81323
0	1	3.37815
0	0	1.05966
0	0	4.7429
0	0	1.58763
0	0	2.34755
0	0	2.45653
0	0	2.0627
0	0	1.7313
0	0	3.45094
0	0	2.61173
0	0	2.40911
0	0	2.49298
0	1	1.16367
0	0	3.44983
0	0	3.077
0	0	1.95291
0	0	2.86506
0	0	4.131
0	0	2.50001
0	0	3.08061
0	0	1.51499
0	0	3.49597
0	0	3.42954
0	0	0.877687
0	0	2.38434
0	0	4.54298
0	0	3.80079
0	0	1.04357
0	1	3.10209
0	0	3.42869
0	0	2.67112
0	0	4.07972
0	0	3.31133
0	0	3.59483
0	0	1.03059
[truncated: 915 more rows]

## Sheet: SupFig4
		Vividness
Condition	Reality judgement	Trial 1	Trial 2	Trial 3	Trial 4	Trial 5	Trial 6	Trial 7	Trial 8	Trial 9	Trial 10
1	0	5	4	5	4	5	5	5	5	5	5
1	0	4	2	2	3	3	3	4	2	3	2
1	1	5	5	4	4	4	5	5	5	5	5
1	1	4	4	3	2	2	3	3	3	2	4
1	0	4	3	3	2	1	1	1	1	2	1
1	1	2	2	1	1	1	1	1	1	1	2
1	0	5	4	3	4	2	1	1	3	3	2
1	1	1	1	1	2	2	1	1	1	1	3
1	0	1	1	1	1	2	1	2	3	3	2
1	1	1	1	3	3	3	3	4	4	4	4
1	1	1	1	1	1	1	1	1	2	2	4
1	0	1	1	2	2	1	1	2	2	1	1
1	1	2	3	3	3	1	2	2	1	1	4
1	0	3	2	2	2	2	2	2	2	1	1
1	0	2	2	2	3	2	2	1	2	1	2
1	1	1	2	1	1	1	1	1	1	1	3
1	1	1	2	1	1	1	1	1	1	1	2
1	0	1	3	1	2	4	5	3	2	4	3
1	1	1	2	1	1	1	2	2	1	2	4
1	1	1	1	1	1	1	4	5	5	5	5
1	1	1	1	2	2	2	2	2	2	2	3
1	0	1	1	1	1	1	1	1	1	1	1
1	1	2	1	1	2	1	1	1	1	1	4
1	1	1	1	1	1	1	1	1	1	1	5
1	1	2	4	4	4	4	4	4	3	3	4
1	1	2	1	2	2	1	2	1	1	1	2
1	0	3	2	2	2	1	1	1	2	1	1
1	1	2	5	5	5	5	5	5	4	4	2
1	0	2	2	3	2	1	2	1	2	2	1
1	1	3	2	2	2	2	3	4	4	4	4
1	0	4	4	4	3	4	4	3	4	4	4
1	1	2	4	4	5	5	4	4	4	3	1
1	0	4	4	4	4	4	3	4	3	4	3
1	0	4	5	5	5	5	5	4	4	5	5
1	0	1	2	2	2	1	1	1	2	3	2
1	1	3	4	4	4	4	4	4	5	4	4
1	0	1	1	1	1	1	1	1	1	1	1
1	0	1	1	1	1	1	1	1	1	1	1
1	0	2	1	2	2	2	2	2	3	3	1
1	0	4	4	5	5	5	5	5	5	5	5
1	0	5	4	4	4	3	3	3	3	3	3
1	1	3	2	2	2	2	2	3	3	2	2
1	1	1	2	2	2	3	2	3	3	2	4
1	0	1	1	1	1	1	1	1	2	2	1
1	1	4	3	2	1	2	1	1	1	1	4
1	0	1	2	1	1	2	2	2	1	2	3
1	1	1	2	2	2	1	1	1	1	1	1
1	0	2	2	2	2	2	3	2	2	1	1
1	1	3	4	4	5	5	5	5	1	1	5
1	0	1	1	1	1	1	1	1	2	1	2
1	0	3	1	1	2	1	2	3	2	1	3
1	0	1	2	2	2	3	2	2	2	1	1
1	0	4	3	2	2	3	3	3	3	3	2
1	0	3	4	4	3	3	2	3	1	2	5
1	0	3	1	1	2	2	2	2	2	2	1
1	0	1	3	2	2	3	3	3	3	3	1
1	0	3	1	1	1	1	2	1	2	3	4
1	1	1	1	1	2	1	1	1	1	1	2
1	0	1	1	1	1	1	1	1	1	1	1
1	0	2	2	2	2	2	2	2	2	2	2
1	0	1	2	1	2	1	1	1	2	2	1
1	1	1	1	1	1	1	1	1	1	1	2
1	1	1	1	1	1	1	1	1	1	1	3
1	1	1	1	1	1	1	5	1	5	1	2
1	0	2	3	1	2	2	3	2	2	3	1
1	0	1	1	2	1	1	1	1	1	1	1
1	1	1	1	1	1	2	1	1	3	2	3
1	1	4	3	2	2	2	1	2	1	1	4
1	1	3	3	3	4	4	4	4	4	4	4
1	1	1	1	1	1	1	2	1	1	1	2
1	1	1	2	3	1	1	1	3	4	1	4
1	1	1	2	1	3	4	5	4	2	1	5
1	0	1	1	1	2	2	3	2	2	2	3
1	0	2	3	3	3	3	3	3	3	3	2
1	0	4	4	3	4	2	3	5	4	4	3
1	1	2	1	1	1	1	1	1	1	1	2
1	1	4	2	2	2	2	2	3	3	2	3
1	0	1	1	1	1	1	1	1	1	1	1
1	1	1	3	4	3	3	2	2	3	4	1
1	1	1	2	2	2	2	2	2	2	2	4
1	0	5	5	4	4	4	3	5	4	4	3
2	0	4	3	4	4	3	2	2	3	3	3
2	0	2	1	1	1	3	3	4	2	3	2
2	1	1	2	5	3	1	2	3	2	4	1
2	1	2	1	2	3	3	2	2	3	3	2
2	1	2	1	1	2	1	1	1	1	2	3
2	0	1	5	5	4	4	5	5	5	5	2
2	0	3	4	3	2	3	4	4	5	4	3
2	0	1	1	2	2	1	1	1	1	1	1
2	0	2	3	2	3	2	2	3	3	3	3
2	1	4	5	5	4	4	4	4	4	5	5
2	0	2	1	1	2	1	1	1	1	1	1
2	0	1	1	3	2	2	2	3	3	3	3
2	0	3	3	2	4	1	1	3	4	1	2
2	1	1	1	3	3	3	2	3	4	4	2
2	0	2	2	2	1	1	1	2	1	1	1
2	0	1	1	1	1	1	1	1	2	2	1
2	1	2	2	3	2	3	4	4	1	2	4
2	0	2	1	4	3	1	1	2	3	4	2
2	0	2	2	2	2	2	2	2	1	2	2
2	0	2	4	2	3	3	3	2	2	3	1
2	0	1	1	1	1	1	1	1	1	1	1
2	0	2	2	3	3	3	3	3	3	4	3
2	0	1	1	1	1	1	1	1	1	1	1
2	1	3	2	2	1	2	1	2	3	2	4
2	0	1	2	2	2	2	2	3	3	2	1
2	0	1	1	1	1	1	1	1	1	1	1
2	1	2	1	2	2	1	1	1	1	1	2
2	0	4	4	4	4	4	4	4	5	5	5
2	1	1	5	1	5	1	5	1	2	3	4
2	0	1	1	1	1	1	1	1	1	1	1
2	1	1	1	1	1	5	2	1	3	3	2
2	1	3	4	3	1	3	1	4	2	3	5
2	0	1	1	1	1	1	1	1	1	1	5
2	0	1	1	2	3	3	4	5	5	4	3
2	0	1	5	4	5	5	5	5	5	5	1
2	0	2	2	3	2	4	4	4	3	2	5
2	0	1	1	1	1	1	3	2	1	1	1
2	1	3	3	3	3	3	2	3	3	3	3
2	1	1	2	1	1	2	1	1	1	1	2
2	0	4	5	3	4	4	3	4	3	4	3
2	0	3	3	3	3	3	4	3	3	3	3
2	0	4	3	2	3	4	3	5	4	4	4
2	0	1	1	1	3	1	1	1	1	1	1
2	0	2	2	2	2	2	2	2	3	2	2
2	1	2	1	2	2	2	1	1	1	3	3
2	0	1	1	1	1	1	1	1	1	1	1
2	0	2	2	3	2	2	3	2	2	2	2
2	0	3	4	2	1	3	3	4	3	3	2
2	0	3	4	3	2	2	3	3	2	2	1
2	0	1	2	2	1	1	1	2	2	2	1
2	0	5	3	4	3	2	4	4	4	2	2
2	0	4	5	4	3	5	5	5	5	5	2
2	0	1	2	1	3	2	2	3	1	2	1
2	0	4	2	2	3	1	3	3	3	2	1
2	0	4	3	3	3	4	3	3	2	4	1
2	0	4	4	4	4	4	4	4	4	5	5
2	1	2	2	2	1	1	1	1	1	2	2
2	0	4	5	3	2	2	2	1	1	1	1
2	0	1	1	1	1	2	2	1	2	1	1
2	0	1	1	1	1	1	1	1	1	1	1
2	0	1	5	5	5	5	5	5	5	5	1
2	1	2	1	2	2	1	1	2	2	2	2
2	0	4	3	4	3	3	3	3	3	3	4
2	0	1	3	3	2	4	4	3	3	1	1
2	1	3	5	5	5	5	5	4	4	5	2
2	1	1	1	1	1	1	1	1	1	1	2
2	0	1	1	1	1	1	1	1	1	1	1
2	0	3	2	2	2	2	3	2	2	2	3
2	0	2	1	1	1	1	1	1	1	1	1
2	1	3	4	2	3	3	2	2	3	4	5
2	0	1	3	3	4	1	2	5	4	2	1
2	1	1	2	3	2	1	1	1	1	1	1
2	0	1	1	1	1	1	1	5	5	3	3
2	1	3	1	2	1	1	1	1	1	1	4
2	0	3	3	4	4	3	2	3	3	4	4
2	0	2	3	3	4	4	4	3	3	4	4
2	1	1	5	5	1	5	5	5	5	5	1
2	0	5	5	5	5	5	5	4	4	4	4
2	0	1	5	5	5	2	2	3	4	4	1
2	0	1	2	2	3	3	3	3	3	3	3
2	0	2	2	2	2	2	2	1	1	1	2
2	0	3	1	1	2	1	2	1	1	1	2
2	1	1	3	3	3	3	3	3	3	3	3
2	0	5	5	5	5	5	5	5	5	5	5
2	0	2	1	3	1	2	3	3	1	1	3
2	1	1	3	4	4	5	5	4	4	4	2
2	1	1	4	2	2	1	1	2	4	4	5
2	0	3	4	4	3	3	3	3	3	4	5
2	0	2	3	3	3	2	2	3	4	4	1
2	0	5	5	5	5	5	5	5	5	5	5
2	0	2	1	2	2	2	2	2	2	1	2
2	0	3	4	3	4	4	3	3	3	2	5
2	0	1	2	1	1	1	1	1	1	1	2
2	0	2	2	3	2	2	3	2	2	1	1
2	0	1	1	1	1	1	1	1	1	5	5
2	0	3	1	2	2	1	2	3	3	2	1
2	0	3	4	3	3	4	3	2	3	4	4
2	0	2	2	1	1	1	2	1	1	2	1
2	0	2	3	4	3	4	4	3	3	3	2
2	0	5	3	3	4	1	2	2	2	2	3
2	0	5	5	5	5	5	5	1	5	5	5
2	0	3	5	5	5	5	5	5	4	4	5
2	0	3	4	5	5	5	4	4	4	3	3
2	0	2	2	2	2	1	1	1	1	1	2
2	0	5	5	5	5	5	5	5	4	4	4
2	0	1	1	2	1	1	2	1	3	1	1
2	0	3	1	2	2	2	1	3	2	3	1
2	0	1	1	1	1	1	1	1	1	1	1
2	1	2	2	1	1	1	1	1	1	1	3
2	1	3	3	3	3	3	3	3	3	3	2
2	1	1	1	1	1	1	1	1	1	2	3
2	0	2	3	2	4	4	3	5	3	4	2
2	0	2	3	3	2	3	3	3	3	2	3
2	0	2	2	3	1	1	1	1	1	1	2
2	0	2	3	3	2	3	4	4	3	3	2
2	0	3	2	2	1	1	1	1	1	1	2
2	0	3	3	2	4	3	2	3	3	2	3
2	0	1	1	1	1	1	1	1	1	1	1
2	1	1	1	2	2	1	2	1	1	2	2
2	0	2	2	3	2	2	2	3	2	2	3
2	0	1	5	5	5	4	4	3	3	3	1
2	1	1	1	1	2	1	2	2	1	1	1
2	1	1	1	2	2	1	2	3	2	3	1
2	0	2	2	2	2	2	2	2	2	2	1
2	0	2	2	2	1	2	2	1	1	2	1
2	0	1	1	2	2	2	2	3	3	3	3
1	0	1	1	1	1	1	1	1	1	1	1
1	0	3	2	4	3	3	2	4	3	4	2
1	1	1	2	2	3	2	1	2	1	1	3
1	0	2	3	3	5	3	3	2	1	1	1
1	1	2	2	2	1	1	3	2	1	1	3
1	0	1	5	5	5	5	5	5	5	5	1
1	0	4	4	3	3	3	3	3	3	3	3
1	1	2	2	1	3	3	2	3	5	5	2
1	1	2	1	1	1	1	1	1	1	1	2
1	0	3	4	3	3	2	2	3	2	2	1
1	1	2	3	1	2	2	3	2	2	1	3
1	0	1	1	1	1	1	1	1	1	1	2
1	0	2	4	3	5	5	4	3	4	3	2
1	0	1	2	2	1	2	3	3	3	3	3
1	0	1	2	1	1	1	2	1	1	1	1
1	1	1	1	2	2	2	2	2	2	2	2
1	0	3	2	1	1	4	3	4	4	2	2
1	0	1	1	1	1	1	1	1	2	1	1
1	0	3	4	4	5	4	3	4	4	5	4
1	0	1	1	1	1	1	1	1	1	1	1
1	0	5	3	2	1	2	2	3	2	1	1
1	0	4	4	3	3	3	4	3	3	3	2
1	1	1	2	2	2	3	3	3	2	3	3
1	0	2	2	1	1	1	2	1	1	1	1
1	0	3	5	4	1	3	1	1	2	2	1
1	1	4	5	2	3	3	2	3	2	2	3
1	0	3	3	2	3	4	3	3	3	3	3
1	0	2	4	4	3	2	3	2	3	3	1
1	0	2	1	1	1	1	1	1	1	1	1
1	1	1	2	2	3	2	1	1	2	2	3
1	0	1	1	3	2	2	2	4	3	4	4
1	0	1	2	2	3	2	2	1	1	2	2
1	1	1	1	1	1	1	1	1	1	1	2
1	0	1	1	2	2	2	3	3	3	4	5
1	0	5	5	5	5	4	4	4	4	5	4
1	0	2	2	2	2	2	2	2	2	1	2
1	0	3	2	2	4	3	2	4	4	4	1
1	0	5	5	5	5	5	5	5	5	5	5
1	1	5	5	1	1	1	3	4	4	3	4
1	1	1	1	2	1	1	2	2	2	2	3
1	1	3	1	2	3	1	2	4	3	1	4
1	1	1	1	3	4	2	3	4	3	2	1
1	0	2	2	1	1	1	1	2	2	2	1
1	0	4	4	5	5	4	4	5	4	4	3
1	1	1	3	4	1	1	1	3	3	4	5
1	1	2	2	3	2	3	1	2	2	1	4
1	0	1	5	5	2	3	2	3	3	4	2
1	1	1	2	1	1	1	1	1	1	1	3
1	0	5	4	4	4	4	3	3	3	3	3
1	0	3	2	1	2	1	1	2	3	1	2
1	0	1	1	1	1	1	1	1	1	1	1
1	0	1	4	3	4	4	3	3	3	4	4
1	0	3	4	3	4	3	4	2	3	3	2
1	0	1	2	2	2	2	2	2	2	2	1
1	1	1	1	1	2	2	2	1	1	1	3
1	0	3	5	5	4	3	4	3	3	4	4
1	0	5	1	1	1	1	1	1	5	5	5
1	0	3	3	4	4	4	4	4	4	4	4
1	1	5	5	5	5	5	5	5	5	5	5
1	1	1	2	1	2	1	1	2	2	1	2				Legend
1	0	2	1	2	2	2	4	3	3	3	4
1	0	1	5	5	5	1	5	5	5	5	1				Condition:		Reality judgement
1	0	1	3	3	2	2	4	3	3	4	1				1 = congruent		0 = imagined
1	0	2	2	2	3	3	2	3	3	2	1				2 = incongruent		1 = real
1	1	2	1	1	1	1	1	1	1	1	1				0 = no input
0	0	1	1	2	1	1	1	2	1	1	1
0	1	2	2	4	3	2	2	2	2	2	2
0	0	1	2	3	3	3	3	3	4	4	3
0	0	1	1	1	1	2	3	3	3	3	4
0	0	1	3	2	3	3	3	3	3	2	2
0	0	3	4	3	3	4	4	4	2	3	3
0	0	3	2	3	2	3	3	3	3	3	2
0	0	1	2	1	1	1	1	1	1	1	1
0	0	1	1	5	1	1	1	1	1	1	1
0	0	4	5	5	5	5	4	3	4	4	5
0	0	1	1	1	1	2	2	1	2	2	2
0	0	4	3	3	3	4	3	4	4	5	5
0	0	2	1	1	1	1	1	1	1	1	1
0	0	1	2	1	1	1	2	2	2	2	1
0	0	2	2	2	2	2	2	2	2	2	2
0	0	1	1	2	2	1	1	1	1	2	2
0	0	2	2	2	3	2	1	1	2	3	2
0	0	4	4	4	4	5	5	5	5	5	5
0	0	4	3	3	3	3	3	3	3	3	3
0	0	1	1	1	1	1	1	2	1	1	2
0	0	2	2	2	2	2	2	2	2	2	2
0	0	2	3	3	1	2	2	3	2	2	2
0	0	1	3	3	3	1	1	2	2	1	1
0	1	4	3	3	4	4	2	1	1	1	2
0	0	2	3	2	3	3	3	3	3	4	3
0	1	1	3	2	4	4	4	5	3	2	4
0	0	3	1	2	4	4	3	3	2	2	3
0	0	1	1	2	2	1	1	1	1	1	2
0	0	1	1	1	1	1	2	1	1	1	1
0	0	1	2	1	1	2	2	2	2	2	2
0	0	2	3	2	1	2	1	2	2	1	2
0	0	1	1	1	1	1	1	1	1	1	1
0	0	3	2	2	2	2	2	1	1	2	2
0	0	1	1	1	2	2	2	2	2	2	3
0	1	2	5	4	4	5	3	1	2	3	5
0	0	3	2	2	1	1	2	2	3	1	1
0	0	1	1	1	1	1	1	1	2	2	2
0	1	5	5	5	4	4	4	3	5	5	4
0	0	2	2	1	1	1	1	1	1	1	1
0	1	2	1	2	4	4	4	4	4	4	3
0	0	1	1	1	1	1	1	1	1	1	1
0	0	1	1	1	1	1	1	1	1	1	1
0	0	1	2	2	1	2	1	1	2	1	1
0	0	1	1	1	1	1	1	1	1	1	1
0	1	3	4	4	2	3	1	2	2	1	3
0	0	1	1	1	1	1	1	1	1	1	1
0	0	1	1	1	1	1	2	2	2	2	2
0	0	1	1	1	2	1	1	2	2	2	2
0	0	1	4	4	4	4	4	4	5	5	5
0	0	3	4	2	2	4	4	3	3	2	2
0	0	5	4	2	2	4	3	3	4	4	2
0	0	4	4	3	5	4	3	3	4	5	5
0	0	4	3	5	5	2	2	3	3	5	5
0	0	1	1	1	1	1	1	1	1	1	5
0	0	1	1	1	1	1	1	1	1	1	1
0	0	1	1	2	2	2	2	2	1	2	1
0	1	1	4	2	2	2	1	2	2	2	2
0	0	3	3	3	3	3	3	3	2	2	2
0	0	1	2	2	2	1	2	2	1	2	1
0	0	3	1	1	1	1	1	1	1	1	1
0	0	2	2	2	1	2	1	2	2	2	2
0	0	3	1	1	1	2	2	1	2	2	2
0	0	5	5	5	4	4	3	3	3	3	2
0	0	1	1	1	1	1	1	1	1	1	1
0	0	1	2	2	2	3	2	3	3	4	3
0	0	2	1	1	1	1	1	1	1	1	1
0	0	1	2	2	1	3	4	5	2	2	5
0	0	3	2	3	2	3	2	3	2	2	2
0	1	2	1	1	2	1	1	1	1	2	1
0	0	2	1	1	2	3	2	2	4	4	3
0	1	2	3	3	3	2	2	2	2	2	2
0	0	2	2	2	3	3	3	3	3	3	3
0	1	4	5	5	4	3	4	5	2	3	1
0	0	1	3	3	2	2	2	2	2	2	2
0	0	5	5	4	5	5	5	5	5	5	5
0	0	1	2	2	3	3	3	3	3	2	3
0	0	1	1	1	1	1	2	1	1	1	2
0	0	1	1	1	1	1	1	1	1	1	1
0	0	1	1	1	1	1	1	1	1	1	1
0	0	2	3	3	2	2	2	2	3	3	3
0	0	4	5	5	5	5	5	5	5	5	5
0	0	2	1	1	1	1	1	2	2	1	1
0	0	4	4	4	3	3	3	3	4	3	3
0	1	5	4	2	4	3	3	2	2	4	2
0	0	2	1	1	2	1	3	1	3	3	3
0	0	4	4	4	4	4	4	4	4	4	4
0	0	2	2	2	2	2	1	2	2	2	2
0	0	3	1	1	1	2	2	3	3	2	3
0	0	2	1	2	2	2	3	1	2	2	1
0	0	3	4	4	4	4	3	1	1	2	3
0	0	3	3	2	3	3	2	3	2	2	2
0	0	3	2	3	3	4	4	3	3	3	3
0	0	5	5	4	4	3	4	3	3	3	3
0	0	1	2	2	3	3	2	2	2	3	2
0	0	1	1	1	3	3	1	2	1	1	1
0	0	2	4	2	2	4	4	4	3	4	4
0	0	3	1	2	1	1	2	1	2	1	1
0	0	2	1	1	2	2	2	2	3	3	3
0	0	3	1	1	2	2	3	2	2	2	2
0	0	3	4	4	2	4	1	2	2	4	4
0	0	3	3	2	2	2	2	1	2	1	2
0	0	2	1	1	1	2	1	2	2	2	2
0	0	2	2	3	3	3	3	2	2	2	2
0	0	2	2	3	3	3	2	2	2	3	2
0	1	4	4	4	5	3	4	4	3	3	3
0	0	3	3	4	1	3	3	2	1	4	2
0	1	2	2	2	4	3	2	1	1	4	5
0	0	5	1	2	4	3	2	3	4	3	2
0	0	3	2	2	2	2	1	1	1	1	2
0	0	1	1	1	2	2	1	1	2	2	1
0	0	1	2	1	1	1	1	1	1	1	1
0	0	2	1	1	3	2	2	2	3	3	3
0	0	1	1	1	1	1	1	2	2	1	1
0	0	2	2	1	2	1	2	1	2	2	1
0	0	3	3	4	3	3	3	3	3	3	3
0	0	1	2	2	3	2	2	3	4	1	2
0	0	3	1	1	1	1	1	1	1	1	1
0	0	3	3	3	3	3	3	3	3	3	3
0	0	1	1	3	3	3	4	4	4	4	4
0	0	2	1	3	2	4	3	2	3	4	4
0	0	1	1	1	2	1	1	1	2	2	2
0	0	1	1	1	1	1	1	1	1	1	1
0	0	1	1	2	2	1	1	1	2	1	1
0	0	2	2	1	1	4	4	3	3	4	3
0	0	1	2	2	1	1	2	2	2	1	2
0	0	2	1	1	2	2	1	1	2	2	2
0	1	3	2	2	1	1	1	2	1	1	1
0	0	1	2	2	1	1	1	1	1	1	1
0	0	3	1	2	3	3	4	4	3	4	4
0	0	1	2	2	1	1	1	1	1	1	1
0	0	2	2	2	1	1	2	1	2	1	1
0	0	5	5	1	1	1	5	5	5	5	1
0	1	1	1	1	1	1	1	1	1	1	1
0	1	2	3	2	2	2	2	2	2	2	2
0	1	1	1	1	1	5	5	5	5	5	5
0	0	3	3	2	2	3	2	2	2	2	2
0	0	3	2	3	3	2	4	4	3	4	4
0	0	1	1	2	2	2	1	1	1	1	2
0	0	1	1	1	2	1	2	2	1	1	2
0	1	4	3	2	1	1	1	4	5	3	2
0	0	2	1	1	1	1	1	1	1	1	1
0	0	3	2	2	2	2	1	1	3	2	2
0	0	3	1	1	1	2	2	1	1	1	1
0	0	1	1	1	1	3	1	2	3	2	2
0	0	1	1	1	1	1	1	1	1	1	1
0	0	2	3	3	4	3	2	4	3	3	3
0	0	1	1	2	1	2	1	1	2	1	1
0	1	3	1	2	2	1	1	2	1	1	1
0	0	2	2	3	4	4	3	3	2	2	3
0	0	3	3	4	4	4	4	4	4	4	4
0	0	3	2	2	3	2	2	2	3	3	3
0	0	1	2	2	2	2	2	3	3	3	3
0	0	1	1	2	2	2	2	2	2	2	3
0	0	5	2	2	2	1	2	3	2	2	2
0	0	1	1	1	1	1	1	1	1	1	1
0	0	1	1	1	1	1	1	1	1	1	1
0	0	4	5	4	4	3	4	4	4	4	4
0	0	5	5	4	4	4	3	3	3	3	3
0	1	1	3	3	3	3	4	4	4	4	5
0	0	5	4	4	4	4	4	4	4	4	4
0	1	3	3	2	3	3	3	4	3	3	3
0	0	4	4	4	4	4	4	4	4	4	4
0	0	1	2	1	1	2	2	1	1	2	2
0	0	2	1	1	1	3	3	2	1	1	3
0	0	1	1	1	1	1	1	1	1	1	1
0	0	3	3	2	2	1	2	2	2	2	2
0	0	1	1	1	1	1	1	1	1	1	1
0	1	5	5	5	5	5	5	5	5	1	5
0	0	1	2	1	2	1	2	2	1	2	1
0	0	2	2	2	3	3	3	3	4	2	2
0	0	1	1	1	1	1	1	1	1	1	1
0	0	4	3	3	2	3	3	2	2	3	3
0	1	1	2	2	3	1	2	2	1	2	2
0	0	2	2	2	2	2	2	2	2	2	1
0	1	1	5	5	5	5	5	5	5	5	5
0	0	1	1	1	1	1	1	1	1	1	1
0	0	1	2	2	2	2	2	2	2	2	3
0	0	2	2	2	2	3	2	3	2	2	2
0	0	1	1	1	1	1	1	1	1	1	1
0	0	5	4	3	5	5	2	3	4	4	3
0	0	2	2	1	2	2	2	2	1	1	1
0	0	4	2	1	2	2	2	1	3	1	3
0	0	1	2	2	2	3	3	3	2	2	1
0	0	4	3	4	4	3	3	3	3	4	4
0	0	4	3	4	2	2	1	1	2	1	1
0	0	1	1	2	3	3	1	1	1	1	2
0	0	1	3	2	4	5	3	1	3	4	4
0	0	2	1	3	5	5	4	5	3	2	4
0	0	1	1	1	1	1	1	1	1	2	1
0	0	1	1	1	1	1	1	1	1	1	1
0	0	2	1	2	2	3	3	2	2	2	5
0	0	2	3	3	3	4	3	3	3	4	4
0	0	3	3	2	3	3	3	2	2	2	2
0	0	3	3	4	2	5	5	4	3	3	4
0	0	2	2	2	3	2	2	2	3	1	2
0	0	3	4	3	2	3	3	2	2	3	2
0	1	3	4	3	4	5	4	4	3	4	3
0	0	3	4	3	4	4	4	3	3	4	4
0	0	1	2	1	2	3	2	2	2	1	2
0	0	1	1	1	1	1	1	1	1	1	1
0	0	2	2	1	1	1	1	1	1	1	1
0	0	1	1	1	1	1	1	2	2	2	2
0	0	1	2	2	1	2	1	3	2	1	1
0	1	3	3	3	3	3	3	3	3	3	3
0	0	3	3	2	3	4	2	4	3	4	2
0	0	5	3	4	3	3	4	3	4	4	3
0	0	2	4	4	4	3	4	2	1	4	4
0	0	3	2	3	4	4	4	4	3	5	5
0	0	2	1	2	2	2	2	1	2	2	2
0	0	1	2	2	1	2	2	2	2	2	1
0	0	1	3	3	3	3	4	3	4	2	4
0	0	3	4	4	4	4	4	4	4	4	4
0	1	3	2	2	3	3	1	2	2	2	2
0	0	1	1	1	1	1	1	1	1	1	1
0	1	2	3	4	2	2	5	2	2	3	3
0	0	1	1	2	1	2	1	1	1	1	2
0	0	5	4	4	4	3	3	3	3	3	3
0	0	1	2	2	1	2	1	1	1	1	2
0	0	3	3	3	4	5	2	3	3	3	3
0	0	3	2	3	3	1	2	2	1	2	2
0	0	2	1	1	1	1	2	2	2	2	2
0	0	1	5	5	5	5	5	5	5	5	1
0	0	2	2	2	3	3	3	3	3	3	2
0	0	2	4	3	5	5	2	2	2	3	2
0	0	2	3	3	1	3	2	2	3	3	3
0	0	3	4	4	2	2	3	4	4	4	4
0	0	2	2	3	2	3	3	2	2	2	2
0	0	3	2	2	3	1	2	1	1	2	2
0	0	2	1	1	2	3	2	2	3	4	2
0	0	3	2	2	2	2	2	2	2	2	2
0	0	1	1	1	1	5	1	1	1	1	1
0	0	1	1	1	1	1	1	1	1	1	1
0	1	4	3	4	4	3	3	3	3	4	3
0	0	3	4	4	4	4	4	4	4	4	4
0	0	3	3	4	3	3	3	3	3	3	3
0	0	3	3	3	4	3	3	4	4	4	3
0	0	2	1	2	1	1	1	1	1	1	2
0	0	3	3	3	3	2	3	2	2	3	3
0	1	2	2	3	2	3	3	3	3	2	3
0	0	1	1	5	5	3	3	4	4	2	2
0	0	2	2	3	3	3	3	3	3	3	3
0	1	5	1	1	1	1	1	1	1	1	1
0	0	1	1	2	1	1	1	2	1	1	1
0	0	4	4	3	3	3	4	4	4	4	4
0	0	3	2	2	3	2	1	1	1	1	1
0	1	4	3	5	3	2	3	3	4	4	5
0	0	1	1	1	1	1	1	1	3	1	1
0	0	3	1	1	2	1	1	2	1	1	1
0	0	3	3	1	2	2	2	2	1	2	1
0	0	1	5	5	5	5	5	1	1	1	5
0	0	3	2	2	4	3	1	3	2	4	3
0	0	5	4	5	5	5	5	5	5	5	5
0	0	1	1	1	1	2	1	2	2	2	2
0	0	4	1	2	3	2	2	1	2	1	1
0	0	1	2	1	1	2	3	2	1	2	2
0	0	2	3	1	2	3	2	4	3	1	2
0	0	2	2	3	4	1	2	3	1	4	3
0	1	5	4	4	5	5	1	5	5	5	5
0	0	1	1	1	2	2	1	1	1	1	1
0	0	1	1	1	2	1	1	2	1	1	1
0	0	4	2	3	3	2	3	4	4	5	5
0	0	5	3	3	3	3	3	3	3	3	3
0	0	1	1	1	1	1	1	1	1	1	2
0	0	1	2	2	2	1	3	2	2	1	2
0	0	4	5	4	4	3	4	4	4	4	4
0	0	3	2	2	3	3	3	3	4	4	4
0	0	1	1	2	2	2	2	2	3	3	3
0	0	5	5	1	5	5	5	5	5	5	1
0	0	1	1	1	1	1	1	1	1	1	1
0	0	3	3	4	4	3	3	4	3	3	3
0	0	1	2	1	1	1	1	1	2	2	1
0	0	2	3	3	3	2	2	2	2	3	3
0	0	2	2	2	1	2	1	2	2	3	2
0	0	2	2	1	2	2	2	3	2	2	2
0	0	2	2	2	1	1	1	1	1	1	1
0	0	1	1	2	2	2	2	1	1	1	1
0	0	1	2	1	1	2	3	2	2	3	2
0	0	2	2	1	1	1	1	1	1	1	1
0	0	1	4	4	3	4	2	3	4	3	4
0	0	2	4	3	4	4	3	4	3	2	2
0	1	3	3	4	4	2	3	2	3	4	3
0	0	1	1	1	1	1	1	1	1	1	1
0	1	2	3	2	3	1	3	4	1	1	3
0	0	1	2	1	2	3	3	3	1	1	1
0	0	3	3	3	2	3	2	2	2	3	3
0	1	2	2	1	2	2	2	3	3	2	2
0	0	4	4	4	4	4	4	4	4	4	3
0	0	2	3	2	3	3	3	4	2	2	1
0	0	4	3	3	2	2	3	3	1	2	1
0	0	3	2	2	3	3	1	2	4	4	4
0	0	3	3	3	3	3	3	3	3	3	3
0	0	2	2	1	2	1	2	2	1	2	1
0	0	4	2	2	3	3	3	3	3	3	3
0	0	1	4	3	2	2	2	3	3	3	3
0	0	1	1	1	1	1	1	1	1	1	1
0	0	1	2	2	4	2	2	4	4	3	3
0	0	2	1	1	1	1	1	1	1	1	1
0	0	2	2	3	1	4	3	3	1	2	3
0	0	2	1	3	2	3	2	1	2	2	3
0	0	5	3	1	1	2	2	2	3	1	3
0	0	5	3	1	2	4	1	3	2	3	1
0	0	1	2	1	4	3	5	1	1	3	5
0	1	1	5	5	1	5	1	5	1	5	1
0	0	1	5	5	2	5	1	5	5	4	5
0	0	3	2	2	3	3	2	3	2	2	2
0	0	1	1	2	1	2	1	2	2	2	2
0	0	4	4	4	3	4	4	5	4	2	3
0	0	2	2	2	3	2	2	2	2	3	2
0	0	1	1	1	1	1	1	5	5	5	5
0	0	3	4	4	4	4	4	4	4	4	4
0	0	1	1	1	1	1	1	1	1	1	1
0	0	1	2	2	2	3	2	2	1	1	2
0	0	3	3	4	3	2	1	3	2	3	3
0	0	3	3	3	5	5	2	3	3	3	2
0	0	2	2	2	2	2	3	2	3	2	2
0	0	2	2	2	2	3	2	2	2	1	2
0	0	1	2	2	2	2	2	1	1	1	1
0	0	2	1	3	1	2	2	3	2	2	3
0	0	1	5	5	5	5	5	5	5	5	5
0	0	1	1	1	1	1	1	2	2	2	2
0	0	2	2	3	2	2	2	2	3	1	2
0	0	1	3	2	3	2	3	1	2	2	1
0	0	1	1	1	1	1	1	1	1	1	1
0	1	1	1	1	1	2	1	1	2	2	2
0	0	1	1	1	1	1	1	2	1	1	1
0	0	3	2	4	2	3	3	3	2	3	2
0	0	3	3	4	3	3	3	3	3	3	4
0	0	4	2	2	3	2	3	3	3	2	2
0	1	2	3	3	3	3	3	4	3	2	2
0	0	2	2	3	2	3	3	2	3	2	2
0	0	1	1	1	1	1	1	1	1	2	1
0	0	1	1	1	1	1	1	1	1	1	1
0	0	2	2	1	1	1	1	1	1	1	1
0	0	3	3	3	2	2	2	3	2	3	2
0	0	5	5	4	5	5	4	5	4	5	5
0	0	4	3	3	2	4	4	4	4	3	4
0	0	3	2	2	3	3	2	3	2	2	2
0	0	3	3	2	3	3	2	2	3	3	2
0	0	2	3	2	2	4	3	3	3	1	2
